# Supplementary material for: 5,5-Bis(hydroxy­meth­yl)-3-methyl­cyclo­hex-2-enone
Source: Acta Crystallogr Sect E Struct Rep Online. 2008 Aug 13;64(Pt 9):o1745. doi: 10.1107/S1600536808025063 (PMC2960602; doi:10.1107/S1600536808025063)
Supplement: Supplementary file 1 [file e-64-o1745-sup1.cif]

##############################################################################
###                                                                        ###
###        Electronic paper (Acta Crystallographica Section E)             ###
###                                                                        ###
##############################################################################
#                                                                            #
# This CIF contains the data in a paper accepted for publication in Acta     #
# Crystallographica Section E. It conforms to the requirements of Notes      #
# for Authors for Section E, and has been peer reviewed under the auspices   #
# of the IUCr Commission on Journals.                                        #
#                                                                            #
# Full details of the Crystallographic Information File format               #
# are given in the paper "The Crystallographic Information File (CIF):       #
# a New Standard Archive File for Crystallography" by S. R. Hall, F. H.      #
# Allen and I. D. Brown [Acta Cryst. (1991), A47, 655-685].                  #
#                                                                            #
# The current version of the core CIF dictionary is obtainable from          #
# ftp://ftp.iucr.org/pub/cif_core.dic. The current version number is 2.4.    #
#                                                                            #
# Software is freely available for graphical display of the structure(s) in  #
# this CIF.  For information consult the CIF home page http://www.iucr.org/  #
# cif/home.html                                                              #
#                                                                            #
# This file may be used for bona fide research purposes within the           #
# scientific community so long as proper attribution is given to the journal # 
# article from which it was obtained.                                        #
#                                                                            #
##############################################################################
                                             
data_global
_audit_creation_method     'by CrystalStructure 3.7.0'
_journal_date_recd_electronic     2008-04-30
_journal_date_accepted     2008-08-04
_journal_name_full     'Acta Crystallographica, Section E'
_journal_year     2008
_journal_volume     64
_journal_issue      9
_journal_page_first     o1745
_journal_page_last     o1745
_journal_paper_category     QO
_journal_coeditor_code     EZ2128
_publ_contact_author_name     'Dongmei Cui'
_publ_contact_author_address
;
 College of Pharmaceutical Sciences
 Zhejiang University of Technology
 Hangzhou 310014, P. R. China
;
_publ_contact_author_email     cuidongmei@zjut.edu.cn
_publ_contact_author_fax     '86-571-88320320'
_publ_contact_author_phone     '86-571-88320320'
_publ_section_title
;
5,5-Bis(hydroxymethyl)-3-methylcyclohex-2-enone
;
loop_
    _publ_author_name
    _publ_author_address
    'Dongmei Cui'
;
  College of Pharmaceutical Science
  Zhejiang University of Technology
  Hangzhou 310014
  People's Republic of China
;
    'Qian Wang'
;
  College of Pharmaceutical Science
  Zhejiang University of Technology
  Hangzhou 310014
  People's Republic of China
;
    ' Chen Zhang'
;
  Zhejiang University
  Hangzhou 310058
  People's Republic of China
;
    ' Jianming Gu'
;
  Zhejiang University
  Hangzhou 310058
  People's Republic of China
;
data_I
_chemical_name_systematic
;
5,5-Bis(hydroxymethyl)-3-methylcyclohex-2-enone
;
_chemical_formula_moiety     'C9 H14 O3'
_chemical_formula_sum     'C9 H14 O3'
_chemical_formula_iupac     'C9 H14 O3'
_chemical_formula_weight     170.21
_chemical_melting_point     ?
_symmetry_cell_setting     triclinic
_symmetry_space_group_name_H-M     'P -1'
_symmetry_space_group_name_Hall     '-P 1'
loop_
    _symmetry_equiv_pos_site_id
    _symmetry_equiv_pos_as_xyz
    1 '+X,+Y,+Z'
    2 '-X,-Y,-Z'
_cell_length_a     5.9791(3)
_cell_length_b     6.22510(10)
_cell_length_c     13.7493(8)
_cell_angle_alpha     90.8104(17)
_cell_angle_beta     91.3285(12)
_cell_angle_gamma     117.0728(15)
_cell_volume     455.38(4)
_cell_formula_units_Z     2
_cell_measurement_reflns_used     3491
_cell_measurement_theta_min     3.7
_cell_measurement_theta_max     27.4
_cell_measurement_temperature     296.0(10)
_exptl_crystal_description     'chunk'
_exptl_crystal_colour     'colorless'
_exptl_crystal_size_max     0.43
_exptl_crystal_size_mid     0.40
_exptl_crystal_size_min     0.20
_exptl_crystal_density_diffrn     1.241
_exptl_crystal_density_meas     ?
_exptl_crystal_density_method     'not measured'
_exptl_crystal_F_000     184.00
_exptl_absorpt_coefficient_mu     0.092
_exptl_absorpt_correction_type     multi-scan
_exptl_absorpt_process_details     '(ABSCOR; Higashi, 1995)'
_exptl_absorpt_correction_T_min     0.958
_exptl_absorpt_correction_T_max     0.982
_diffrn_radiation_type     'Mo K\a'
_diffrn_radiation_wavelength     0.71075
_diffrn_measurement_device_type     'Rigaku R-AXIS RAPID'
_diffrn_measurement_method     \w
_diffrn_detector_area_resol_mean     10.00
_diffrn_reflns_number     4514
_diffrn_reflns_av_R_equivalents     0.018
_diffrn_reflns_theta_max     27.46
_diffrn_reflns_theta_full     27.46
_diffrn_measured_fraction_theta_max     0.989
_diffrn_measured_fraction_theta_full     0.989
_diffrn_reflns_limit_h_min     -7
_diffrn_reflns_limit_h_max     7
_diffrn_reflns_limit_k_min     -8
_diffrn_reflns_limit_k_max     8
_diffrn_reflns_limit_l_min     -17
_diffrn_reflns_limit_l_max     17
_refine_special_details
;
Refinement using all reflections. The weighted <i>R</i>-factor (<i>wR</i>) and
goodness of fit (<i>S</i>) are based on <i>F</i>^2^. <i>R</i>-factor (gt) are
based on <i>F</i>. The threshold expression of <i>F</i>^2^ > 2.0
\s(<i>F</i>^2^) is used only for calculating <i>R</i>-factor (gt).
;
_reflns_number_total     2060
_reflns_number_gt     1432
_reflns_threshold_expression     F^2^>2\s(F^2^)
_refine_ls_structure_factor_coef     Fsqd
_refine_ls_R_factor_gt     0.0540
_refine_ls_wR_factor_ref     0.1949
_refine_ls_goodness_of_fit_ref     1.007
_refine_ls_number_reflns     2060
_refine_ls_number_parameters     110
_refine_ls_hydrogen_treatment     constr
_refine_ls_weighting_scheme     calc
_refine_ls_weighting_details     'w = 1/[0.0027Fo^2^ + 5\s(Fo^2^) + 1]/(4Fo^2^)'
_refine_ls_shift/su_max     0.0000
_refine_diff_density_max     0.29
_refine_diff_density_min     -0.23
_refine_ls_extinction_method     'Larson (1970)'
_refine_ls_extinction_coef      11E1(3)
loop_
    _atom_type_symbol
    _atom_type_description
    _atom_type_scat_dispersion_real
    _atom_type_scat_dispersion_imag
    _atom_type_scat_source
    'C' 'C' 0.003 0.002
;
International Tables for Crystallography
(1992, Vol. C, Tables 4.2.6.8 and 6.1.1.4)
;
    'H' 'H' 0.000 0.000
;
International Tables for Crystallography
(1992, Vol. C, Table 6.1.1.4)
;
    'O' 'O' 0.011 0.006
;
International Tables for Crystallography
(1992, Vol. C, Tables 4.2.6.8 and 6.1.1.4)
;
_computing_data_collection     'PROCESS-AUTO (Rigaku, 1998)'
_computing_cell_refinement     'PROCESS-AUTO (Rigaku, 1998)'
_computing_data_reduction
                         'CrystalStructure (Rigaku/MSC, 2004) and Larson (1970)'
_computing_structure_solution     'SIR97 (Altomare <i>et al.</i>,  1999)'
_computing_structure_refinement     'CRYSTALS (Watkin <i>et al.</i>,  1996)'
_computing_molecular_graphics     'ORTEP-3 for Windows (Farrugia, 1997)'
_computing_publication_material     'CrystalStructure (Rigaku/MSC, 2004)'
loop_
    _atom_site_type_symbol
    _atom_site_label
    _atom_site_fract_x
    _atom_site_fract_y
    _atom_site_fract_z
    _atom_site_U_iso_or_equiv
    _atom_site_adp_type
    _atom_site_calc_flag
    _atom_site_refinement_flags
    _atom_site_occupancy
    _atom_site_disorder_assembly
    _atom_site_disorder_group
    O O1 1.1756(3) 1.1069(3) 0.16817(14) 0.0617(6) Uani d . 1.00 . .
    O O2 0.8610(2) 0.5583(3) 0.38179(12) 0.0518(5) Uani d . 1.00 . .
    O O3 0.3183(3) 0.5928(4) 0.43726(12) 0.0625(6) Uani d . 1.00 . .
    C C1 0.6300(3) 0.7646(4) 0.31049(14) 0.0342(5) Uani d . 1.00 . .
    C C2 0.4284(4) 0.7285(4) 0.23242(14) 0.0382(6) Uani d . 1.00 . .
    C C3 0.5141(4) 0.7644(4) 0.13114(16) 0.0395(6) Uani d . 1.00 . .
    C C4 0.7599(4) 0.8911(4) 0.11129(17) 0.0459(6) Uani d . 1.00 . .
    C C5 0.9546(4) 1.0036(4) 0.18614(18) 0.0418(6) Uani d . 1.00 . .
    C C6 0.8686(4) 0.9901(4) 0.29092(17) 0.0435(6) Uani d . 1.00 . .
    C C7 0.3125(5) 0.6558(5) 0.05324(18) 0.0575(8) Uani d . 1.00 . .
    C C8 0.6772(4) 0.5422(4) 0.31014(16) 0.0391(6) Uani d . 1.00 . .
    C C9 0.5370(4) 0.7935(5) 0.41112(17) 0.0497(7) Uani d . 1.00 . .
    H H4 0.8057 0.9066 0.0466 0.055 Uiso c R 1.00 . .
    H H21 0.2949 0.5649 0.2365 0.046 Uiso c R 1.00 . .
    H H22 0.3628 0.8418 0.2467 0.046 Uiso c R 1.00 . .
    H H61 1.0013 0.9953 0.3343 0.052 Uiso c R 1.00 . .
    H H62 0.8404 1.1291 0.3044 0.052 Uiso c R 1.00 . .
    H H71 0.3875 0.6827 -0.0093 0.069 Uiso c R 1.00 . .
    H H72 0.2024 0.7294 0.0564 0.069 Uiso c R 1.00 . .
    H H73 0.2183 0.4855 0.0626 0.069 Uiso c R 1.00 . .
    H H81 0.5204 0.4012 0.3225 0.047 Uiso c R 1.00 . .
    H H82 0.7344 0.5243 0.2465 0.047 Uiso c R 1.00 . .
    H H91 0.6684 0.8209 0.4596 0.060 Uiso c R 1.00 . .
    H H92 0.5042 0.9324 0.4103 0.060 Uiso c R 1.00 . .
    H H201 0.7736 0.4867 0.4357 0.067 Uiso d R 1.00 . .
    H H301 0.1888 0.6149 0.4049 0.081 Uiso d R 1.00 . .
loop_
    _atom_site_aniso_label
    _atom_site_aniso_U_11
    _atom_site_aniso_U_22
    _atom_site_aniso_U_33
    _atom_site_aniso_U_12
    _atom_site_aniso_U_13
    _atom_site_aniso_U_23
    O1 0.0437(10) 0.0582(12) 0.0750(14) 0.0149(8) 0.0195(9) 0.0154(10)
    O2 0.0403(9) 0.0843(13) 0.0433(9) 0.0383(9) 0.0072(7) 0.0232(8)
    O3 0.0444(9) 0.1166(18) 0.0398(9) 0.0471(11) 0.0123(7) 0.0284(10)
    C1 0.0325(10) 0.0441(13) 0.0296(10) 0.0205(9) 0.0006(8) -0.0006(8)
    C2 0.0357(10) 0.0514(14) 0.0324(11) 0.0239(10) 0.0002(8) 0.0044(9)
    C3 0.0480(12) 0.0438(13) 0.0328(11) 0.0263(11) -0.0014(9) 0.0041(9)
    C4 0.0556(14) 0.0524(15) 0.0333(11) 0.0272(12) 0.0097(10) 0.0090(10)
    C5 0.0422(12) 0.0347(12) 0.0508(13) 0.0190(10) 0.0108(10) 0.0086(10)
    C6 0.0423(12) 0.0411(13) 0.0437(13) 0.0163(10) -0.0014(10) -0.0049(10)
    C7 0.0663(17) 0.0717(19) 0.0387(13) 0.0360(15) -0.0145(12) -0.0003(12)
    C8 0.0371(11) 0.0488(14) 0.0366(11) 0.0238(10) -0.0010(9) 0.0071(9)
    C9 0.0473(13) 0.0781(19) 0.0333(12) 0.0367(13) 0.0062(10) 0.0024(12)
_geom_special_details
;
;
loop_
    _geom_bond_atom_site_label_1
    _geom_bond_atom_site_label_2
    _geom_bond_site_symmetry_1
    _geom_bond_site_symmetry_2
    _geom_bond_distance
    _geom_bond_publ_flag
    O1 C5 . . 1.211(2) ?
    O2 C8 . . 1.426(3) ?
    O3 C9 . . 1.395(2) ?
    C1 C2 . . 1.530(3) ?
    C1 C6 . . 1.512(2) ?
    C1 C8 . . 1.534(4) ?
    C1 C9 . . 1.541(3) ?
    C2 C3 . . 1.480(3) ?
    C3 C4 . . 1.351(3) ?
    C3 C7 . . 1.495(3) ?
    C4 C5 . . 1.445(3) ?
    C5 C6 . . 1.531(3) ?
    O2 H201 . . 0.915 ?
    O3 H301 . . 0.948 ?
    C2 H21 . . 0.970 ?
    C2 H22 . . 0.970 ?
    C4 H4 . . 0.930 ?
    C6 H61 . . 0.970 ?
    C6 H62 . . 0.970 ?
    C7 H71 . . 0.960 ?
    C7 H72 . . 0.960 ?
    C7 H73 . . 0.960 ?
    C8 H81 . . 0.970 ?
    C8 H82 . . 0.970 ?
    C9 H91 . . 0.970 ?
    C9 H92 . . 0.970 ?
loop_
    _geom_angle_atom_site_label_1
    _geom_angle_atom_site_label_2
    _geom_angle_atom_site_label_3
    _geom_angle_site_symmetry_1
    _geom_angle_site_symmetry_2
    _geom_angle_site_symmetry_3
    _geom_angle
    _geom_angle_publ_flag
    C2 C1 C6 . . . 109.76(18) ?
    C2 C1 C8 . . . 109.12(18) ?
    C2 C1 C9 . . . 109.4(2) ?
    C6 C1 C8 . . . 110.8(2) ?
    C6 C1 C9 . . . 108.79(18) ?
    C8 C1 C9 . . . 109.0(2) ?
    C1 C2 C3 . . . 115.5(2) ?
    C2 C3 C4 . . . 121.45(19) ?
    C2 C3 C7 . . . 115.92(19) ?
    C4 C3 C7 . . . 122.6(2) ?
    C3 C4 C5 . . . 122.9(2) ?
    O1 C5 C4 . . . 122.5(2) ?
    O1 C5 C6 . . . 120.8(2) ?
    C4 C5 C6 . . . 116.7(2) ?
    C1 C6 C5 . . . 113.84(17) ?
    O2 C8 C1 . . . 113.12(18) ?
    O3 C9 C1 . . . 113.6(2) ?
    C8 O2 H201 . . . 105.8 ?
    C9 O3 H301 . . . 103.4 ?
    C1 C2 H21 . . . 107.9 ?
    C1 C2 H22 . . . 107.9 ?
    C3 C2 H21 . . . 107.9 ?
    C3 C2 H22 . . . 107.9 ?
    H21 C2 H22 . . . 109.5 ?
    C3 C4 H4 . . . 118.6 ?
    C5 C4 H4 . . . 118.6 ?
    C1 C6 H61 . . . 108.4 ?
    C1 C6 H62 . . . 108.4 ?
    C5 C6 H61 . . . 108.4 ?
    C5 C6 H62 . . . 108.4 ?
    H61 C6 H62 . . . 109.5 ?
    C3 C7 H71 . . . 109.5 ?
    C3 C7 H72 . . . 109.5 ?
    C3 C7 H73 . . . 109.5 ?
    H71 C7 H72 . . . 109.5 ?
    H71 C7 H73 . . . 109.5 ?
    H72 C7 H73 . . . 109.5 ?
    O2 C8 H81 . . . 108.6 ?
    O2 C8 H82 . . . 108.6 ?
    C1 C8 H81 . . . 108.6 ?
    C1 C8 H82 . . . 108.6 ?
    H81 C8 H82 . . . 109.5 ?
    O3 C9 H91 . . . 108.4 ?
    O3 C9 H92 . . . 108.4 ?
    C1 C9 H91 . . . 108.4 ?
    C1 C9 H92 . . . 108.4 ?
    H91 C9 H92 . . . 109.5 ?
loop_
    _geom_torsion_atom_site_label_1
    _geom_torsion_atom_site_label_2
    _geom_torsion_atom_site_label_3
    _geom_torsion_atom_site_label_4
    _geom_torsion_site_symmetry_1
    _geom_torsion_site_symmetry_2
    _geom_torsion_site_symmetry_3
    _geom_torsion_site_symmetry_4
    _geom_torsion
    _geom_torsion_publ_flag
    C2 C1 C6 C5 . . . . -50.0(3) ?
    C6 C1 C2 C3 . . . . 44.7(3) ?
    C2 C1 C8 O2 . . . . -179.24(16) ?
    C8 C1 C2 C3 . . . . -76.9(2) ?
    C2 C1 C9 O3 . . . . 61.0(3) ?
    C9 C1 C2 C3 . . . . 164.0(2) ?
    C6 C1 C8 O2 . . . . 59.8(2) ?
    C8 C1 C6 C5 . . . . 70.6(2) ?
    C6 C1 C9 O3 . . . . -179.1(2) ?
    C9 C1 C6 C5 . . . . -169.7(2) ?
    C8 C1 C9 O3 . . . . -58.2(2) ?
    C9 C1 C8 O2 . . . . -59.9(2) ?
    C1 C2 C3 C4 . . . . -19.9(4) ?
    C1 C2 C3 C7 . . . . 161.0(2) ?
    C2 C3 C4 C5 . . . . -1.2(4) ?
    C7 C3 C4 C5 . . . . 177.8(3) ?
    C3 C4 C5 O1 . . . . 176.3(3) ?
    C3 C4 C5 C6 . . . . -4.6(4) ?
    O1 C5 C6 C1 . . . . -149.4(2) ?
    C4 C5 C6 C1 . . . . 31.5(3) ?
loop_
    _geom_hbond_atom_site_label_D
    _geom_hbond_atom_site_label_H
    _geom_hbond_atom_site_label_A
    _geom_hbond_site_symmetry_D
    _geom_hbond_site_symmetry_H
    _geom_hbond_site_symmetry_A
    _geom_hbond_distance_DH
    _geom_hbond_distance_HA
    _geom_hbond_distance_DA
    _geom_hbond_angle_DHA
    _geom_hbond_publ_flag
    O2 H201 O3 . . 2_666 0.915 1.849 2.738(2) 163.3 y
    O3 H301 O2 . . 1_455 0.948 1.845 2.733(2) 154.7 y
