# Supplementary material for: 5,5-Bis(hydroxy­meth­yl)-3-methyl­cyclo­hex-2-enone
Source: Acta Crystallogr Sect E Struct Rep Online. 2008 Aug 13;64(Pt 9):o1745. doi: 10.1107/S1600536808025063 (PMC2960602; doi:10.1107/S1600536808025063)
Supplement: Supplementary file 2 [file e-64-o1745-Isup2.hkl]

data_I
loop_
_refln_index_h
_refln_index_k
_refln_index_l
_refln_F_squared_meas
_refln_F_squared_sigma
_refln_F_squared_calc
_refln_observed_status
   1    0    0     19672.87         0.86     21681.29 o
   2    0    0      9609.88         0.50      9000.55 o
   3    0    0      1454.66         0.21      1603.72 o
   4    0    0      1676.90         0.26      1267.75 o
   5    0    0       580.33         0.37       607.91 o
   6    0    0       869.66         0.67      1135.09 o
  -7    1    0       158.26         0.77       108.44 o
  -6    1    0       243.98         3.39       167.46 o
  -5    1    0      1519.44         0.29      1530.98 o
  -4    1    0       369.79         0.31       218.39 o
  -3    1    0      8069.43         0.85      7780.93 o
  -2    1    0     43932.16         2.37     45606.16 o
  -1    1    0     48589.38         8.12     52908.61 o
   0    1    0        13.54         5.34         0.84 o
   1    1    0      5473.04         0.32      7184.92 o
   2    1    0       348.57         0.27       294.19 o
   3    1    0      6625.96         0.48      5945.46 o
   4    1    0      2540.16         0.42      2401.52 o
   5    1    0      1263.09         0.66      1373.46 o
   6    1    0       370.18         0.83       261.03 o
  -7    2    0      1102.24         1.32      1104.35 o
  -6    2    0       507.60         0.31       466.26 o
  -5    2    0       303.46         0.21       232.18 o
  -4    2    0      2149.25         0.18      1911.61 o
  -3    2    0      1939.52         0.14      1616.01 o
  -2    2    0     48202.20         4.97     49240.59 o
  -1    2    0    230688.09        18.92    228367.79 o
   0    2    0      5106.53         0.34      5711.64 o
   1    2    0      5686.67         0.40      4447.98 o
   2    2    0      1375.67         0.34      1524.99 o
   3    2    0       679.64         0.41       815.73 o
   4    2    0        -1.23       137.12         0.15 o
   5    2    0       396.81         0.85       251.23 o
  -7    3    0        18.58         9.18        19.72 o
  -6    3    0       532.22         0.18       552.59 o
  -5    3    0       241.49         0.13       163.52 o
  -4    3    0      7192.74         0.42      6329.33 o
  -3    3    0      2016.01         0.15      2349.28 o
  -2    3    0     41168.41         2.34     39117.88 o
  -1    3    0     19588.80         1.10     18326.98 o
   0    3    0       161.80         0.66       175.48 o
   1    3    0       100.20         1.30        85.84 o
   2    3    0       812.25         0.50       896.35 o
   3    3    0       701.19         0.58       534.74 o
   4    3    0        68.72         9.73       171.44 o
   5    3    0        16.32        10.96         0.01 o
  -7    4    0       102.62         7.84       113.28 o
  -6    4    0       450.29         0.16       430.59 o
  -5    4    0         7.18         1.99        19.05 o
  -4    4    0        65.61         0.44        36.59 o
  -3    4    0      3425.76         0.24      3297.99 o
  -2    4    0     23485.56         1.42     21032.28 o
  -1    4    0      3464.50         0.36      2767.20 o
   0    4    0      2862.25         1.21      2639.80 o
   1    4    0        23.91         6.25         0.01 o
   2    4    0       892.22         0.72       798.32 o
   3    4    0       336.36         1.14       332.11 o
   4    4    0        37.95         7.78        21.82 o
  -7    5    0         3.24        57.15        14.66 o
  -6    5    0        -4.24        38.94        35.67 o
  -5    5    0      6419.21         0.45      6439.45 o
  -4    5    0       116.86         0.81       146.37 o
  -3    5    0       810.54         0.28       971.21 o
  -2    5    0      1885.30         0.34      1747.88 o
  -1    5    0      1774.94         0.44      1747.88 o
   0    5    0       329.79         1.69       304.79 o
   1    5    0       184.14         2.04       218.39 o
   2    5    0      1207.56         1.39       966.45 o
   3    5    0        20.52        11.90         3.66 o
  -6    6    0        -3.65        60.22        64.64 o
  -5    6    0       192.93         0.48       220.66 o
  -4    6    0       524.41         0.32       486.31 o
  -3    6    0      2829.18         0.50      2767.20 o
  -2    6    0       204.49         1.04       119.89 o
  -1    6    0       229.52         1.37       234.52 o
   0    6    0        33.52        12.46       100.62 o
   1    6    0      1374.93         1.02      1150.63 o
  -6    7    0       919.91         3.31       669.82 o
  -5    7    0        26.94         3.13        14.08 o
  -4    7    0         2.19        64.00        24.02 o
  -3    7    0        53.73         2.69        74.87 o
  -2    7    0        -4.04        31.47         2.84 o
  -1    7    0       232.26         2.40       227.54 o
   0    7    0        75.86        25.30       106.85 o
  -4    8    0        79.39         3.39        87.27 o
  -3    8    0        24.60         7.40        61.00 o
   3   -8    1       126.56        38.56       157.69 o
   4   -8    1       559.80         0.92       738.90 o
   0   -7    1         1.77       284.26         0.00 o
   1   -7    1       279.22         1.74       268.51 o
   2   -7    1      1348.36         2.22      1495.23 o
   3   -7    1        72.42         1.82       124.98 o
   4   -7    1       924.16         0.50      1004.91 o
   5   -7    1       188.24         0.66       169.44 o
   6   -7    1         0.86       276.22       155.78 o
  -1   -6    1         2.72        75.69         1.50 o
   0   -6    1        18.15        16.32         4.27 o
   1   -6    1        -0.28       271.92         4.27 o
   2   -6    1       121.66         1.96       137.25 o
   3   -6    1      4188.68         0.55      4356.53 o
   4   -6    1        23.91         4.80        32.11 o
   5   -6    1       153.76         4.97       103.71 o
   6   -6    1         0.10      1264.51       121.58 o
  -3   -5    1        78.15         4.84        62.20 o
  -2   -5    1         7.02        31.25         0.99 o
  -1   -5    1       152.03         2.16       116.56 o
   0   -5    1      7002.34         0.77      6762.93 o
   1   -5    1      2374.61         0.61      2261.05 o
   2   -5    1       854.39         0.35       910.16 o
   3   -5    1      4478.29         0.36      4196.31 o
   4   -5    1       404.81         0.17       517.18 o
   5   -5    1       728.46         0.15       851.09 o
   6   -5    1       722.00         1.02       759.86 o
   7   -5    1        -2.07       244.61        11.87 o
  -4   -4    1         9.12        27.35         0.01 o
  -3   -4    1       252.49         1.46       133.68 o
  -2   -4    1       112.15         2.56        83.03 o
  -1   -4    1      3663.88         1.02      3612.98 o
   0   -4    1       584.19         0.77       552.59 o
   1   -4    1      4023.36         0.45      4376.77 o
   2   -4    1      9104.98         0.62      8386.66 o
   3   -4    1      4197.74         0.29      3846.77 o
   4   -4    1       243.05         0.14       236.87 o
   5   -4    1      6159.11         0.28      6208.08 o
   6   -4    1      1616.04         0.64      1425.02 o
   7   -4    1         3.88        44.76       106.85 o
  -5   -3    1        56.70         5.02        65.88 o
  -4   -3    1         0.77        96.63         1.90 o
  -3   -3    1        59.75         4.75        64.64 o
  -2   -3    1       175.56         1.25        99.09 o
  -1   -3    1      9237.13         0.77      8205.33 o
   0   -3    1      7910.32         0.59      7433.67 o
   1   -3    1      3042.63         0.24      2840.17 o
   2   -3    1     26683.22         1.39     23522.77 o
   3   -3    1      1241.86         0.12      1284.16 o
   4   -3    1         1.96         3.65         6.38 o
   5   -3    1      1882.69         0.41      1773.58 o
   6   -3    1       786.80         0.21       751.44 o
   7   -3    1         7.40        20.70         0.21 o
  -5   -2    1        -0.55       475.68       171.44 o
  -4   -2    1       204.20         0.92       105.28 o
  -3   -2    1       116.21         7.13       142.68 o
  -2   -2    1     16235.86         1.17     13457.11 o
  -1   -2    1      6892.32         0.52      7068.56 o
   0   -2    1      1168.96         0.22      1135.09 o
   1   -2    1     64887.37         3.80     64158.98 o
   2   -2    1     22344.27         0.96     20877.11 o
   3   -2    1      1167.59         0.07       891.78 o
   4   -2    1      2030.40         0.16      1858.42 o
   5   -2    1       361.00         0.15       411.74 o
   6   -2    1       140.19         0.34       167.46 o
   7   -2    1        -3.42        35.64         2.12 o
  -6   -1    1         6.81        26.52        23.27 o
  -5   -1    1       749.66         0.49       585.46 o
  -4   -1    1       417.79         0.61       430.59 o
  -3   -1    1       221.12         0.44       175.48 o
  -2   -1    1     21432.96         1.23     18534.89 o
  -1   -1    1     64348.47         3.92     64586.39 o
   0   -1    1     10328.66         0.49     11344.38 o
   1   -1    1     66863.62        59.91     80048.90 o
   2   -1    1     11312.45         1.90     10200.37 o
   3   -1    1      5550.25         0.35      4316.20 o
   4   -1    1       812.25         0.76       545.41 o
   5   -1    1      1804.55         0.30      1747.88 o
   6   -1    1       871.43         0.38       887.21 o
  -6    0    1        62.09         1.93       113.28 o
  -5    0    1       898.20         0.36      1064.01 o
  -4    0    1       121.44         0.59       150.10 o
  -3    0    1      7782.77         0.45      6575.34 o
  -2    0    1      5483.40         0.31      5369.70 o
  -1    0    1      6877.38         0.29      6099.96 o
   1    0    1     26088.71         1.61     29444.91 o
   2    0    1      1188.87         0.18      1229.86 o
   3    0    1      1013.79         0.18       815.73 o
   4    0    1      7470.14         0.53      7579.62 o
   5    0    1       130.87         1.32       110.04 o
   6    0    1       161.04         1.61       183.68 o
  -7    1    1       197.12         0.74       116.56 o
  -6    1    1       132.71         0.86       171.44 o
  -5    1    1      3139.36         0.40      3395.44 o
  -4    1    1      3039.32         0.26      2832.02 o
  -3    1    1      4298.11         0.35      3193.30 o
  -2    1    1       370.56         0.17       315.57 o
  -1    1    1     29039.57         2.22     30052.41 o
   0    1    1    209379.46        17.64    195402.27 o
   1    1    1     15252.25         0.77     15292.26 o
   2    1    1      5055.21         0.37      4386.91 o
   3    1    1      5080.84         0.44      4256.04 o
   4    1    1        79.39         1.96        70.94 o
   5    1    1       179.02         1.25       165.48 o
   6    1    1        -1.51        89.11        17.74 o
  -7    2    1      1333.71         0.40      1367.79 o
  -6    2    1       511.21         0.29       513.70 o
  -5    2    1       632.52         0.20       734.74 o
  -4    2    1       169.78         0.32       225.24 o
  -3    2    1      1746.40         1.12      1838.66 o
  -2    2    1     13370.30         0.66     12497.76 o
  -1    2    1      2614.28         0.22      2972.26 o
   0    2    1     34711.42         1.99     30719.78 o
   1    2    1      1263.09         0.34       975.99 o
   2    2    1      3837.80         0.45      3262.90 o
   3    2    1      2618.37         0.40      2500.07 o
   4    2    1      1656.49         0.53      1616.01 o
   5    2    1       410.47         0.88       378.26 o
  -7    3    1       650.76         0.79       755.64 o
  -6    3    1       125.66         0.38        68.39 o
  -5    3    1      2153.89         0.20      2334.45 o
  -4    3    1       586.12         0.31       479.58 o
  -3    3    1       756.25         0.12       807.00 o
  -2    3    1     57441.71        12.60     49512.82 o
  -1    3    1     23332.56         1.35     20987.89 o
   0    3    1        45.29        18.58         1.15 o
   1    3    1       180.90         0.86       312.86 o
   2    3    1      1398.01         0.50      1135.09 o
   3    3    1      2701.92         0.53      2807.62 o
   4    3    1        -2.07        61.78        69.66 o
   5    3    1       284.60         1.51       268.51 o
  -7    4    1       604.18         0.94       642.37 o
  -6    4    1      1773.25         0.23      1665.64 o
  -5    4    1      1456.95         0.31      1561.08 o
  -4    4    1      1244.68         0.19      1145.44 o
  -3    4    1        68.39         1.00        72.24 o
  -2    4    1      5422.85         0.49      5016.61 o
  -1    4    1      3216.02         0.36      2856.52 o
   0    4    1      4382.44         0.48      4519.76 o
   1    4    1       907.82         0.61       938.09 o
   2    4    1      1448.56         1.23      1176.75 o
   3    4    1        18.84        25.00        94.57 o
   4    4    1       394.02         1.42       393.30 o
  -6    5    1       105.68         3.57       103.71 o
  -5    5    1        30.47         1.93        43.36 o
  -4    5    1       276.56         0.45       194.21 o
  -3    5    1      5023.97         0.94      4407.22 o
  -2    5    1        22.47         3.80        40.39 o
  -1    5    1      2893.36         0.49      2963.91 o
   0    5    1       529.46         0.83       436.97 o
   1    5    1       159.26         3.42       102.16 o
   2    5    1       892.81         1.12       873.58 o
   3    5    1       538.24         1.35       513.70 o
  -6    6    1        -5.48        41.60       142.68 o
  -5    6    1       760.10         0.56       820.11 o
  -4    6    1        42.77         1.69        78.89 o
  -3    6    1        10.24        11.42         0.02 o
  -2    6    1       409.66         0.77       381.25 o
  -1    6    1        46.65         4.37        62.20 o
   0    6    1        13.40        16.00         0.09 o
   1    6    1       101.81        36.84       185.77 o
  -6    7    1        11.83        30.80       142.68 o
  -5    7    1        28.52         2.59        36.59 o
  -4    7    1       427.25         0.88       520.67 o
  -3    7    1        41.60         3.69        42.36 o
  -2    7    1       947.41         1.06       900.95 o
  -1    7    1        19.54        12.82        14.66 o
   0    7    1        -4.33        57.76         9.38 o
  -4    8    1        36.24         4.45         5.28 o
  -3    8    1       335.99         4.28       323.79 o
   3   -8    2         0.90       141.13         5.63 o
   4   -8    2       485.76         0.64       482.94 o
   0   -7    2        23.33        13.03        31.24 o
   1   -7    2       102.01        33.29       167.46 o
   2   -7    2        42.64         4.37        52.91 o
   3   -7    2        13.91         6.60        34.76 o
   4   -7    2       385.73         0.45       585.46 o
   5   -7    2        13.99         4.24         3.10 o
   6   -7    2       909.63         1.46       802.66 o
  -1   -6    2       402.80         3.17       366.44 o
   0   -6    2        11.56        24.40        16.47 o
   1   -6    2      1028.48         0.85       910.16 o
   2   -6    2       104.04         1.44       111.66 o
   3   -6    2       318.62         0.52       396.34 o
   4   -6    2       185.78         0.38       196.35 o
   5   -6    2       289.34         0.48       261.03 o
   6   -6    2         6.40        39.94        74.87 o
   7   -6    2        -2.13       109.83         0.21 o
  -3   -5    2        13.76        13.69         6.00 o
  -2   -5    2       849.72         1.06       634.63 o
  -1   -5    2        75.69         5.02        48.55 o
   0   -5    2       290.36         3.76       332.11 o
   1   -5    2       495.95         0.81       446.63 o
   2   -5    2      1213.13         0.30      1044.12 o
   3   -5    2       825.99         0.29       864.55 o
   4   -5    2      1057.55         0.18      1124.80 o
   5   -5    2        72.42        10.50        54.03 o
   6   -5    2       295.15         1.69       273.55 o
   7   -5    2      1777.47         0.96      1684.44 o
  -4   -4    2       137.12         7.51        74.87 o
  -3   -4    2       809.40         0.67       851.09 o
  -2   -4    2         3.72        35.52         0.29 o
  -1   -4    2       676.52         0.67       776.84 o
   0   -4    2     17463.62         1.23     15406.09 o
   1   -4    2        10.96         6.92         1.90 o
   2   -4    2      1008.06         0.20       966.45 o
   3   -4    2      2891.21         0.18      3158.77 o
   4   -4    2      4323.06         0.25      4176.49 o
   5   -4    2      2275.29         0.58      2394.02 o
   6   -4    2        -3.39        44.76        51.81 o
   7   -4    2        -1.00       139.24         6.00 o
  -5   -3    2        23.33         7.18        38.47 o
  -4   -3    2        72.25         4.33       239.24 o
  -3   -3    2       402.40         0.69       351.93 o
  -2   -3    2      2933.31         0.48      2500.07 o
  -1   -3    2        49.00         2.34        30.39 o
   0   -3    2      6204.71         0.71      6687.58 o
   1   -3    2      2532.10         0.22      2047.87 o
   2   -3    2      1428.08         0.12       980.78 o
   3   -3    2       775.62         0.12       781.11 o
   4   -3    2      1714.79         0.41      1992.80 o
   5   -3    2      3242.16         0.52      3476.23 o
   6   -3    2      8534.06         0.88      8541.64 o
   7   -3    2         9.61        18.84         9.86 o
  -5   -2    2        22.00         9.18        62.20 o
  -4   -2    2      2079.36         0.52      2020.24 o
  -3   -2    2       298.25         0.50       163.52 o
  -2   -2    2     21573.73         1.35     19186.85 o
  -1   -2    2     18509.60         1.10     14673.69 o
   0   -2    2      9217.92         0.50      8712.32 o
   1   -2    2      6342.53         0.34      6099.96 o
   2   -2    2     16842.85         3.42     17588.23 o
   3   -2    2      2554.29         0.29      2319.68 o
   4   -2    2      6834.33         0.53      6800.77 o
   5   -2    2      8201.11         0.46      7713.53 o
   6   -2    2        -0.56        23.33         7.18 o
   7   -2    2       121.44         2.43        93.08 o
  -6   -1    2        67.08        14.75       131.92 o
  -5   -1    2       667.71         0.96       938.09 o
  -4   -1    2       155.50         0.74       169.44 o
  -3   -1    2       388.09         0.42       360.60 o
  -2   -1    2      2697.76         0.23      1799.48 o
  -1   -1    2      2325.17         0.23      2553.96 o
   0   -1    2      8994.63         0.50      8641.00 o
   1   -1    2     16594.59         5.02     16805.07 o
   2   -1    2      3221.70         0.15      2947.26 o
   3   -1    2      4454.23         0.26      3875.32 o
   4   -1    2      3633.68         0.29      3752.38 o
   5   -1    2      4610.41         0.49      4266.04 o
   6   -1    2        16.48         8.41        61.00 o
   7   -1    2        51.84         4.58        50.71 o
  -6    0    2       100.00         1.59       189.96 o
  -5    0    2      6531.87         1.17      6476.37 o
  -4    0    2       387.70         0.28       346.21 o
  -3    0    2     12214.67         0.77      9000.55 o
  -2    0    2        22.09         1.14         6.00 o
  -1    0    2     14306.55        10.69     15444.13 o
   1    0    2     52326.56         2.89     54971.41 o
   2    0    2     18092.94         0.94     16488.94 o
   3    0    2      1388.31         0.19      1224.50 o
   4    0    2      7542.92         0.64      7315.31 o
   5    0    2       815.67         0.34       802.66 o
   6    0    2       429.73         0.53       360.60 o
  -7    1    2        58.06         1.88        30.39 o
  -6    1    2      1473.79         0.35      1646.94 o
  -5    1    2       803.16         0.38       581.77 o
  -4    1    2       271.26         0.67       222.94 o
  -3    1    2       921.73         0.16      1140.26 o
  -2    1    2       611.57         0.16       496.49 o
  -1    1    2     86488.93         5.43     89177.58 o
   0    1    2     59170.56         3.53     57403.40 o
   1    1    2        32.95         7.18        24.02 o
   2    1    2      1227.80         0.21      1114.55 o
   3    1    2       232.56         0.52       266.00 o
   4    1    2     10930.70         0.85     10449.34 o
   5    1    2       576.96         0.71       552.59 o
   6    1    2         1.39        55.80         6.78 o
  -7    2    2       260.50         0.74       155.78 o
  -6    2    2      3462.15         0.49      3184.65 o
  -5    2    2      1951.87         0.34      1938.48 o
  -4    2    2       691.69         0.23       332.11 o
  -3    2    2        -2.72        12.53        12.95 o
  -2    2    2      1995.41         1.77      1792.99 o
  -1    2    2        37.09         1.39       232.18 o
   0    2    2       231.34         0.85       310.16 o
   1    2    2     14462.47         0.86     14341.68 o
   2    2    2       936.97         0.45       815.73 o
   3    2    2      1528.03         0.42      1419.24 o
   4    2    2       258.24         0.92       246.40 o
   5    2    2       503.10         0.85       459.67 o
  -7    3    2      4870.64         1.93      4561.04 o
  -6    3    2        -0.96        22.85         0.84 o
  -5    3    2       944.33         0.25       846.63 o
  -4    3    2       816.82         0.20       873.58 o
  -3    3    2      4435.56         0.28      3971.24 o
  -2    3    2      4015.76         0.41      3512.44 o
  -1    3    2     22731.59         1.35     23734.63 o
   0    3    2      8892.49         0.61      7889.37 o
   1    3    2         5.62        20.07         0.05 o
   2    3    2      1124.93         0.52      1171.50 o
   3    3    2      2903.05         0.67      2963.91 o
   4    3    2        -0.18       398.40         4.27 o
   5    3    2        30.25         7.73        72.24 o
  -6    4    2       125.22         0.48       105.28 o
  -5    4    2       565.49         0.46       685.77 o
  -4    4    2       374.04         0.32       378.26 o
  -3    4    2      1737.22         0.36      1951.99 o
  -2    4    2     12155.06         0.86     10653.84 o
  -1    4    2       974.06         0.37       985.59 o
   0    4    2       384.94         0.67       524.17 o
   1    4    2       580.33         0.76       524.17 o
   2    4    2       127.69         4.08       187.86 o
   3    4    2         7.29        22.00        13.51 o
   4    4    2        -9.18        22.18         3.66 o
  -6    5    2       582.74         0.32       634.63 o
  -5    5    2      1230.61         0.28      1155.83 o
  -4    5    2        38.94         2.16        24.02 o
  -3    5    2      1029.13         0.35      1039.18 o
  -2    5    2       533.15         0.53       399.40 o
  -1    5    2      2118.76         0.49      1938.48 o
   0    5    2       993.51         0.94       952.22 o
   1    5    2       346.70         1.51       307.47 o
   2    5    2        35.88        13.91        99.09 o
   3    5    2       122.99         5.71       118.22 o
  -6    6    2        12.39         4.97         3.10 o
  -5    6    2        17.22         3.06        17.74 o
  -4    6    2        26.94         2.86        52.91 o
  -3    6    2       836.94         0.98       846.63 o
  -2    6    2        85.01         3.46        85.84 o
  -1    6    2       466.99         2.43       607.91 o
   0    6    2         9.80        21.16         2.12 o
   1    6    2       282.58         2.40       207.23 o
  -6    7    2        -2.69        93.70         0.38 o
  -5    7    2         9.67         7.08         3.38 o
  -4    7    2       736.04         1.21       789.69 o
  -3    7    2        60.53        28.73        99.09 o
  -2    7    2         6.35        22.00         9.38 o
  -1    7    2        28.73        11.29        27.11 o
   0    7    2       535.92         1.77       493.09 o
   0   -7    3        19.62        20.79         0.29 o
   1   -7    3        50.84        16.16        94.57 o
   2   -7    3        98.01         2.22        84.43 o
   3   -7    3       769.51         1.28       900.95 o
   4   -7    3        12.32         4.37        11.35 o
   5   -7    3       811.68         3.06       650.15 o
   6   -7    3         2.34       110.46        23.27 o
  -1   -6    3       167.18         2.89       137.25 o
   0   -6    3         2.82        49.98         0.71 o
   1   -6    3         8.94        14.06         0.21 o
   2   -6    3       898.20         0.64       820.11 o
   3   -6    3      2017.81         0.40      2124.81 o
   4   -6    3        12.32         3.76         6.00 o
   5   -6    3       143.76         0.50       142.68 o
   6   -6    3      1265.94         1.04      1059.02 o
   7   -6    3        -4.97        58.22         1.32 o
  -3   -5    3        15.92        22.75        56.31 o
  -2   -5    3       100.00         6.30       165.48 o
  -1   -5    3       398.80         1.21       302.12 o
   0   -5    3       770.06         0.64       718.23 o
   1   -5    3        28.09         5.62        65.88 o
   2   -5    3      4037.33         0.67      4097.69 o
   3   -5    3       118.81         0.42       167.46 o
   4   -5    3       517.56         0.15       503.34 o
   5   -5    3         9.18        17.81         2.12 o
   6   -5    3      1024.64         0.96       798.32 o
   7   -5    3         2.07       113.85       273.55 o
  -4   -4    3        67.90         5.20       113.28 o
  -3   -4    3       803.72         0.92       860.05 o
  -2   -4    3        21.16        12.89        19.72 o
  -1   -4    3      2161.32         0.64      2203.17 o
   0   -4    3      3680.85         0.48      3271.66 o
   1   -4    3      5031.06         0.41      4437.77 o
   2   -4    3      7128.42         0.44      6513.40 o
   3   -4    3       665.64         0.18       630.77 o
   4   -4    3      8951.05         0.81      8598.34 o
   5   -4    3      2096.72         1.17      1972.34 o
   6   -4    3         4.20        39.56        11.35 o
   7   -4    3       812.82         1.10       815.73 o
  -5   -3    3        -0.30       732.78        84.43 o
  -4   -3    3        50.41         3.31        51.81 o
  -3   -3    3       717.17         0.49       995.22 o
  -2   -3    3       978.44         0.55       900.95 o
  -1   -3    3      2590.81         0.38      2585.01 o
   0   -3    3      7523.83         0.52      6737.77 o
   1   -3    3     12523.85         0.69     12686.79 o
   2   -3    3        54.46         0.81        48.55 o
   3   -3    3      7382.25         0.38      6414.90 o
   4   -3    3      7956.64         0.92      7420.47 o
   5   -3    3       266.02         1.14       196.35 o
   6   -3    3        -2.62        55.80        83.03 o
   7   -3    3         2.79        57.76        58.63 o
  -5   -2    3       531.30         1.00       472.89 o
  -4   -2    3      1721.42         0.40      1992.80 o
  -3   -2    3        12.82         3.72         0.01 o
  -2   -2    3        71.74         0.74       105.28 o
  -1   -2    3     17142.66         1.28     13297.70 o
   0   -2    3      3141.60         0.30      3342.11 o
   1   -2    3     26601.61         1.35     23546.26 o
   2   -2    3      1370.48         0.11      1246.03 o
   3   -2    3      3290.17         0.81      2972.26 o
   4   -2    3       803.72         0.94       798.32 o
   5   -2    3      6546.43         0.58      6402.64 o
   6   -2    3      4414.27         0.27      4407.22 o
   7   -2    3        -4.04        38.32         5.63 o
  -6   -1    3       798.06         2.19       759.86 o
  -5   -1    3       332.33         0.88       329.32 o
  -4   -1    3      4340.17         0.48      5038.32 o
  -3   -1    3      3518.86         0.32      3622.19 o
  -2   -1    3     57590.40         3.61     50334.03 o
  -1   -1    3      6619.45         0.41      5886.56 o
   0   -1    3    123130.81         8.29    124386.82 o
   1   -1    3      2386.32         0.16      2585.01 o
   2   -1    3     29264.94         3.46     27329.51 o
   3   -1    3        26.52         6.40        27.91 o
   4   -1    3       519.84         0.17       486.31 o
   5   -1    3      1454.66         0.25      1419.24 o
   6   -1    3       756.80         0.40       718.23 o
   7   -1    3       104.24         3.24       110.04 o
  -5    0    3      3547.39         0.49      3368.72 o
  -4    0    3      1208.95         0.22       938.09 o
  -3    0    3        21.81         1.19         0.59 o
  -2    0    3      6115.24         1.21      7302.22 o
   0    0    3       343.73         0.17       343.37 o
   1    0    3      6331.38         0.34      6232.23 o
   2    0    3       111.94         0.76        81.64 o
   3    0    3      8172.16         0.52      7263.01 o
   4    0    3     24967.16         1.66     24089.84 o
   5    0    3       575.52         0.66       534.74 o
   6    0    3         5.24        11.63         5.28 o
  -7    1    3       588.55         0.94       486.31 o
  -6    1    3        41.99         2.53        73.55 o
  -5    1    3      5550.25         0.45      5676.97 o
  -4    1    3       620.01         0.28       619.29 o
  -3    1    3     15388.40         0.83     13315.36 o
  -2    1    3     11363.56         0.59      8957.02 o
  -1    1    3     34488.20         1.85     32987.99 o
   0    1    3       367.87         0.31       459.67 o
   1    1    3       202.78         0.40       130.17 o
   2    1    3      3383.75         0.31      2955.58 o
   3    1    3      9627.53         0.67      9726.54 o
   4    1    3       798.06         0.79       873.58 o
   5    1    3        62.09         2.92        50.71 o
   6    1    3         0.77       116.64         0.21 o
  -7    2    3       296.87         0.72       281.20 o
  -6    2    3       944.95         0.40       837.74 o
  -5    2    3      2829.18         0.32      2815.74 o
  -4    2    3      4663.52         0.36      4019.64 o
  -3    2    3      3638.50         0.25      3612.98 o
  -2    2    3      4656.70         0.61      4499.19 o
  -1    2    3     21394.91         1.17     20109.83 o
   0    2    3        41.34         2.86        14.66 o
   1    2    3       291.38         0.48       302.12 o
   2    2    3      5967.56         0.49      6317.15 o
   3    2    3      8328.39         0.81      8219.21 o
   4    2    3       119.46         6.45       200.66 o
   5    2    3       735.49         0.85       764.08 o
  -7    3    3      1549.21         0.35      1513.05 o
  -6    3    3      3439.82         0.40      3141.58 o
  -5    3    3         9.80         3.69         7.60 o
  -4    3    3       165.89         0.35        94.57 o
  -3    3    3        70.73         0.72        77.54 o
  -2    3    3      4264.09         0.38      3827.80 o
  -1    3    3      2414.74         0.38      2461.93 o
   0    3    3      4890.20         0.59      4833.91 o
   1    3    3       432.64         0.79       405.54 o
   2    3    3      3437.48         0.50      3350.97 o
   3    3    3       417.38         0.96       351.93 o
   4    3    3       772.84         0.98       685.77 o
  -6    4    3      1358.66         0.30      1413.48 o
  -5    4    3      2664.62         0.34      2454.34 o
  -4    4    3      1094.95         0.24      1140.26 o
  -3    4    3       969.70         0.41       887.21 o
  -2    4    3      3329.29         0.45      3184.65 o
  -1    4    3       330.15         0.67       360.60 o
   0    4    3        49.28         4.33        68.39 o
   1    4    3       947.41         3.84       860.05 o
   2    4    3      5259.15         0.98      5092.82 o
   3    4    3        79.03         5.43       100.62 o
   4    4    3       295.84         1.77       239.24 o
  -6    5    3       457.96         0.83       393.30 o
  -5    5    3       606.14         0.30       669.82 o
  -4    5    3        80.46         1.54        76.20 o
  -3    5    3      3659.04         0.42      3548.83 o
  -2    5    3       121.22         1.39       177.51 o
  -1    5    3      5686.67         0.81      5562.17 o
   0    5    3         1.44        73.10         0.71 o
   1    5    3      1177.18         0.85      1114.55 o
   2    5    3        11.02        22.28         8.03 o
   3    5    3       725.22         1.32       585.46 o
  -6    6    3       306.60         1.30       218.39 o
  -5    6    3        76.21         1.23        97.57 o
  -4    6    3         4.54        13.54         0.09 o
  -3    6    3       243.36         1.14       244.00 o
  -2    6    3       856.15         0.90       933.41 o
  -1    6    3        73.79         3.84        65.88 o
   0    6    3        72.76        27.35       126.70 o
   1    6    3       782.88         1.37       759.86 o
  -6    7    3        64.16         1.72        80.26 o
  -5    7    3         4.00        25.70        11.35 o
  -4    7    3       164.10         1.37       171.44 o
  -3    7    3       289.00         1.19       283.77 o
  -2    7    3       463.11         1.54       517.18 o
  -1    7    3        26.94        15.76        15.25 o
   0    7    3        16.32        21.72        48.55 o
   0   -7    4        31.47        10.63        41.37 o
   1   -7    4        -0.28       367.11        22.54 o
   2   -7    4        11.49        11.29        12.95 o
   3   -7    4       762.31         0.62       734.74 o
   4   -7    4         7.90        21.81       110.04 o
   5   -7    4       834.63         1.30       563.44 o
   6   -7    4      1038.77         1.30      1114.55 o
  -1   -6    4        -7.67        43.96         1.69 o
   0   -6    4       752.95         0.90       654.06 o
   1   -6    4         9.00        13.40        36.59 o
   2   -6    4       231.95         0.83       222.94 o
   3   -6    4       720.92         0.32       824.50 o
   4   -6    4       127.24         0.74       189.96 o
   5   -6    4      1517.10         0.86      1501.16 o
   6   -6    4       142.09         3.69       124.98 o
  -3   -5    4        15.05         9.30         7.60 o
  -2   -5    4        40.45        11.63        41.37 o
  -1   -5    4       916.88         1.21       714.13 o
   0   -5    4         8.29        14.59        24.02 o
   1   -5    4       374.04         0.62       173.45 o
   2   -5    4      3357.04         0.36      3280.42 o
   3   -5    4      3256.98         0.31      3124.44 o
   4   -5    4      4084.49         0.27      3865.79 o
   5   -5    4      1114.89         0.77      1079.05 o
   6   -5    4         3.92        51.84         1.50 o
   7   -5    4         5.29        47.75        29.56 o
  -4   -4    4        53.88        20.07       119.89 o
  -3   -4    4        20.79         5.62         6.38 o
  -2   -4    4        -6.20        25.00         6.38 o
  -1   -4    4       130.64         1.80        78.89 o
   0   -4    4        17.89         5.34        54.03 o
   1   -4    4       217.27         0.55       114.92 o
   2   -4    4      2007.04         0.20      2027.13 o
   3   -4    4      4568.41         0.29      3923.13 o
   4   -4    4       860.84         1.69       751.44 o
   5   -4    4        87.98         2.92        85.84 o
   6   -4    4      3990.45         0.76      3696.30 o
   7   -4    4        -3.88        56.25       108.44 o
  -4   -3    4        24.11         3.92        61.00 o
  -3   -3    4       354.57         1.00       266.00 o
  -2   -3    4      1416.77         0.69      1104.35 o
  -1   -3    4      2821.73         0.40      2585.01 o
   0   -3    4      3708.81         0.35      2341.86 o
   1   -3    4     15951.69         0.90     14140.65 o
   2   -3    4      5352.39         0.40      4728.02 o
   3   -3    4      4641.70         1.90      4685.99 o
   4   -3    4     10639.92         0.85     10653.84 o
   5   -3    4       672.88         0.72       657.99 o
   6   -3    4       314.35         1.54       310.16 o
   7   -3    4         3.72        49.70         0.59 o
  -5   -2    4         0.01      5476.00         9.86 o
  -4   -2    4       173.45         1.19       346.21 o
  -3   -2    4       411.28         0.30       268.51 o
  -2   -2    4      3162.94         0.28      2767.20 o
  -1   -2    4      7628.28         0.59      7794.44 o
   0   -2    4     10983.04         0.64     11606.86 o
   1   -2    4      2152.03         0.19      2379.06 o
   2   -2    4     11809.17         1.39      9531.18 o
   3   -2    4       156.00         0.86       220.66 o
   4   -2    4      7492.63         0.72      7619.67 o
   5   -2    4      7535.98         2.72      7367.80 o
   6   -2    4      2050.28         0.66      2068.71 o
   7   -2    4        -0.06      4606.34        17.10 o
  -6   -1    4        -6.76        25.00        57.46 o
  -5   -1    4        10.63         4.45        18.39 o
  -4   -1    4        97.42         0.66       106.85 o
  -3   -1    4         2.16         7.02         1.90 o
  -2   -1    4      1515.54         0.16      1229.86 o
  -1   -1    4      2194.92         0.26      8626.77 o
   0   -1    4      2132.59         0.14      1832.10 o
   1   -1    4      6696.15         0.36      5957.27 o
   2   -1    4     70219.70         4.33     67936.88 o
   3   -1    4     15687.56         0.83     14158.87 o
   4   -1    4      3039.32         0.25      3090.29 o
   5   -1    4      4505.09         0.41      4186.39 o
   6   -1    4       144.96         8.07       192.08 o
   7   -1    4         6.05        31.81        15.85 o
  -6    0    4       204.49         1.30       248.81 o
  -5    0    4      4660.79         0.56      4984.12 o
  -4    0    4       365.57         0.24       340.53 o
  -3    0    4     16052.89         0.90     13617.47 o
  -2    0    4      2010.63         0.13      2054.80 o
  -1    0    4     59985.81         3.61     57587.00 o
   0    0    4     23734.48         1.21     23499.28 o
   1    0    4     27619.12         1.49     24928.94 o
   2    0    4      3180.96         0.27      2232.01 o
   3    0    4      6614.57         0.45      7068.56 o
   4    0    4       767.84         0.29       759.86 o
   5    0    4      1245.38         0.38      1322.86 o
   6    0    4       266.02         0.69       239.24 o
  -7    1    4       231.95         2.92       200.66 o
  -6    1    4      1119.57         0.52      1145.44 o
  -5    1    4        94.48         5.15       108.44 o
  -4    1    4      1994.52         0.24      2195.98 o
  -3    1    4      1553.94         0.18      1135.09 o
  -2    1    4     34165.83         1.93     34820.70 o
  -1    1    4       158.26         0.58       116.56 o
   0    1    4       751.31         0.25       657.99 o
   1    1    4     51234.32         5.86     46923.71 o
   2    1    4       664.61         0.27       604.14 o
   3    1    4       382.59         0.44       337.71 o
   4    1    4     15227.56         1.21     15103.46 o
   5    1    4        -5.29        14.67         0.21 o
   6    1    4        -2.28        53.88         9.86 o
  -7    2    4      1217.31         0.52      1187.28 o
  -6    2    4      3006.33         0.38      3107.34 o
  -5    2    4       339.66         0.66       263.51 o
  -4    2    4      1928.97         0.45      1579.29 o
  -3    2    4      2203.36         0.23      2181.66 o
  -2    2    4        63.52         0.96        78.89 o
  -1    2    4      6689.60         0.71      6501.05 o
   0    2    4      2178.09         0.37      1965.55 o
   1    2    4      3539.06         0.72      3280.42 o
   2    2    4        19.54         4.20        25.54 o
   3    2    4      4763.76         0.64      4717.49 o
   4    2    4         9.86        14.52         8.92 o
   5    2    4        49.28         5.20        44.38 o
  -7    3    4      1673.63         0.36      1747.88 o
  -6    3    4       390.46         0.45       357.70 o
  -5    3    4      1478.40         0.38      1530.98 o
  -4    3    4      3401.22         0.30      3306.79 o
  -3    3    4      8399.72         0.55      8485.12 o
  -2    3    4      7387.40         1.06      7081.44 o
  -1    3    4        15.44         6.45         2.12 o
   0    3    4      9040.21         0.67      7943.88 o
   1    3    4        27.25         3.96        62.20 o
   2    3    4      1872.29         0.48      1958.76 o
   3    3    4      2078.45         0.59      2217.57 o
   4    3    4        38.56         5.52        50.71 o
  -7    4    4      2078.45         0.32      1999.64 o
  -6    4    4       680.17         0.64       559.81 o
  -5    4    4       939.42         0.36       807.00 o
  -4    4    4       338.93         0.58       329.32 o
  -3    4    4       528.54         0.81       734.74 o
  -2    4    4       588.55         0.62       638.49 o
  -1    4    4       770.62         0.48       798.32 o
   0    4    4      1969.58         1.72      1985.97 o
   1    4    4       640.09         1.06       772.57 o
   2    4    4      2143.69         0.98      2181.66 o
   3    4    4        35.05         7.02        90.15 o
  -6    5    4       940.65         0.50       947.50 o
  -5    5    4      1940.40         0.64      1865.03 o
  -4    5    4       426.84         0.72       396.34 o
  -3    5    4        24.80         4.28        61.00 o
  -2    5    4       691.16         0.81       718.23 o
  -1    5    4       649.74         0.79       585.46 o
   0    5    4       101.81         2.76       103.71 o
   1    5    4        73.79        30.69       173.45 o
   2    5    4       303.11         2.02       440.18 o
  -6    6    4       420.25         1.12       384.24 o
  -5    6    4        15.92         5.11        10.84 o
  -4    6    4        11.02         8.07         2.84 o
  -3    6    4        45.70         3.39        62.20 o
  -2    6    4         7.84        18.66        23.27 o
  -1    6    4      1151.24         0.81      1219.15 o
   0    6    4        24.90        28.41       106.85 o
   1    6    4        91.01        35.40       183.68 o
  -6    7    4       723.07         0.86       661.92 o
  -5    7    4        13.99         7.95         8.92 o
  -4    7    4         8.01        22.94        54.03 o
  -3    7    4         1.85        86.86         0.05 o
  -2    7    4        59.75         7.67       139.05 o
  -1    7    4        12.25        32.15        15.25 o
   1   -7    5         1.61        84.46        44.38 o
   2   -7    5        -6.40        24.30        14.66 o
   3   -7    5         7.62         9.99         7.18 o
   4   -7    5       382.59         1.99       360.60 o
   5   -7    5       205.92         2.76       194.21 o
  -1   -6    5       206.21         4.08       106.85 o
   0   -6    5       167.18         2.28       116.56 o
   1   -6    5        38.32         6.00        35.67 o
   2   -6    5        37.82         4.04        61.00 o
   3   -6    5        17.31         5.38        17.74 o
   4   -6    5       340.40         0.40       315.57 o
   5   -6    5      1805.40         0.86      1697.04 o
   6   -6    5       869.07         1.25       710.04 o
  -2   -5    5       121.22         3.72        49.63 o
  -1   -5    5       525.78         1.66       545.41 o
   0   -5    5       940.04         0.61       785.40 o
   1   -5    5       738.75         0.49       837.74 o
   2   -5    5       573.60         0.35       486.31 o
   3   -5    5       145.20         0.67       131.92 o
   4   -5    5        23.52         1.44        34.76 o
   5   -5    5       154.50         2.37       139.05 o
   6   -5    5        -1.54       118.37        88.70 o
   7   -5    5       929.64         1.37       938.09 o
  -3   -4    5      1034.91         0.56      1084.09 o
  -2   -4    5       906.01         0.81      1166.26 o
  -1   -4    5       349.69         4.00       220.66 o
   0   -4    5      2259.10         0.41      2167.37 o
   1   -4    5       217.27         0.92        70.94 o
   2   -4    5      1909.69         0.27      1918.31 o
   3   -4    5      1085.04         0.18      1084.09 o
   4   -4    5     22368.19         1.72     20965.71 o
   5   -4    5       243.05         1.54       207.23 o
   6   -4    5       775.07         1.08       785.40 o
   7   -4    5         2.37       237.47        63.42 o
  -4   -3    5       660.49         0.92       654.06 o
  -3   -3    5       141.85         5.34       236.87 o
  -2   -3    5        86.30         0.76        29.56 o
  -1   -3    5       263.09         0.79       157.69 o
   0   -3    5      1152.60         0.34      1039.18 o
   1   -3    5       144.00         0.44       239.24 o
   2   -3    5      6691.24         0.40      6788.14 o
   3   -3    5     15662.52         0.74     13403.87 o
   4   -3    5      1930.72         0.50      2027.13 o
   5   -3    5        96.43         2.53        84.43 o
   6   -3    5       945.56         0.86       794.00 o
   7   -3    5       466.13         1.56       472.89 o
  -5   -2    5        -0.64       206.78         0.00 o
  -4   -2    5       882.68         0.29       947.50 o
  -3   -2    5      1395.02         0.25      1878.28 o
  -2   -2    5      2344.50         0.30      2027.13 o
  -1   -2    5      1246.80         0.62       985.59 o
   0   -2    5      3360.52         0.23      2146.04 o
   1   -2    5       769.51         0.16       489.69 o
   2   -2    5     10302.25         0.53      8942.53 o
   3   -2    5     16579.14         1.08     15711.72 o
   4   -2    5       433.47         0.71       399.40 o
   5   -2    5        36.72         5.52        40.39 o
   6   -2    5        52.56         9.18        36.59 o
   7   -2    5        -0.71       241.80        12.41 o
  -6   -1    5       892.81         2.13       730.59 o
  -5   -1    5       813.39         0.74       726.46 o
  -4   -1    5      2401.98         0.52      2592.80 o
  -3   -1    5       540.10         0.53       824.50 o
  -2   -1    5        30.47         2.37        42.36 o
  -1   -1    5     12423.33         0.72     10324.48 o
   0   -1    5     27808.90         1.56     27991.71 o
   1   -1    5      7322.22         0.48      7210.90 o
   2   -1    5     46440.25         2.72     39421.35 o
   3   -1    5       550.37         0.16       462.96 o
   4   -1    5      1204.78         0.21      1219.15 o
   5   -1    5       838.68         0.28       864.55 o
   6   -1    5       646.68         0.59       689.79 o
  -6    0    5       197.40         1.46       100.62 o
  -5    0    5         5.06        19.18       118.22 o
  -4    0    5      2587.76         0.69      2647.68 o
  -3    0    5      1093.62         0.18       846.63 o
  -2    0    5      3896.26         0.19      2671.37 o
  -1    0    5     42365.99         2.46     36527.14 o
   0    0    5      1079.12         0.22      1224.50 o
   1    0    5      8024.58         0.46      7526.38 o
   2    0    5     34860.62         2.02     28921.69 o
   3    0    5      4057.69         0.34      4009.94 o
   4    0    5      1179.24         0.26      1059.02 o
   5    0    5        40.45         7.34        63.42 o
   6    0    5        11.02         6.20        17.10 o
  -7    1    5        25.40         6.45        21.82 o
  -6    1    5        49.00        11.42       153.87 o
  -5    1    5      3639.71         0.42      3649.90 o
  -4    1    5       121.00         0.58        19.05 o
  -3    1    5      8268.26         0.52      7446.88 o
  -2    1    5     11252.97         0.66      9681.28 o
  -1    1    5     74950.01         4.88     72192.69 o
   0    1    5      3679.64         0.29      3677.70 o
   1    1    5     13179.04         0.81     10606.47 o
   2    1    5      3896.26         0.44      3521.52 o
   3    1    5      3339.68         0.42      3458.19 o
   4    1    5       597.80         0.50       592.90 o
   5    1    5       181.71         1.04       248.81 o
   6    1    5         6.50        15.60         0.15 o
  -7    2    5       291.38         0.66       283.77 o
  -6    2    5        12.25         5.20        38.47 o
  -5    2    5       787.92         0.30       730.59 o
  -4    2    5        57.30         1.00        32.11 o
  -3    2    5      7366.79         0.49      6402.64 o
  -2    2    5       771.17         0.29       510.24 o
  -1    2    5      9637.35         0.67     10092.39 o
   0    2    5         1.44        40.58         4.60 o
   1    2    5      6141.86         0.46      5758.03 o
   2    2    5       462.68         0.66       405.54 o
   3    2    5       170.30         1.21       175.48 o
   4    2    5       367.11         1.35       496.49 o
   5    2    5       348.57         1.08       343.37 o
  -7    3    5      1008.70         1.06       919.43 o
  -6    3    5      1572.92         0.35      1436.60 o
  -5    3    5       813.96         0.46       669.82 o
  -4    3    5        11.63         4.54         2.35 o
  -3    3    5     19315.44         1.23     18827.93 o
  -2    3    5       419.43         0.46       440.18 o
  -1    3    5        36.97         2.56         4.93 o
   0    3    5      1769.04         1.00      1812.49 o
   1    3    5      1253.16         0.44      1273.20 o
   2    3    5         2.28        55.65         4.60 o
   3    3    5        44.49         5.62        38.47 o
   4    3    5       523.49         0.96       399.40 o
  -7    4    5       479.61         0.58       506.78 o
  -6    4    5        27.04         2.96        15.25 o
  -5    4    5        75.69         1.21        61.00 o
  -4    4    5       878.53         0.36       980.78 o
  -3    4    5        41.34         4.12        69.66 o
  -2    4    5        56.55         2.25        27.91 o
  -1    4    5       497.74         0.66       396.34 o
   0    4    5       193.77         1.39       113.28 o
   1    4    5        -3.17        36.36         3.38 o
   2    4    5       350.06         3.65       433.77 o
   3    4    5         2.16        69.72        10.34 o
  -7    5    5        55.06         1.80        50.71 o
  -6    5    5       750.76         0.64       734.74 o
  -5    5    5         6.45         9.92        21.82 o
  -4    5    5      1266.65         0.41      1246.03 o
  -3    5    5        11.56        12.96         6.00 o
  -2    5    5      2310.72         2.43      2146.04 o
  -1    5    5        12.82        12.25         0.02 o
   0    5    5       292.41         2.07       234.52 o
   1    5    5       381.81         1.51       393.30 o
   2    5    5        42.25        49.42       159.62 o
  -6    6    5        10.24         7.67         8.03 o
  -5    6    5       276.56         2.04       276.09 o
  -4    6    5       892.81         0.56       896.35 o
  -3    6    5        49.98         5.20       119.89 o
  -2    6    5        74.48         5.20        45.40 o
  -1    6    5        13.25        16.73         0.09 o
   0    6    5         4.80        43.82        14.08 o
   1    6    5         0.23       769.51         1.32 o
  -5    7    5       277.22         1.56       291.57 o
  -4    7    5         1.88        58.22         8.47 o
  -3    7    5       433.47         1.21       318.30 o
  -2    7    5        42.90         6.97        22.54 o
  -1    7    5        36.48        10.11        15.25 o
   1   -7    6         2.37        64.00       187.86 o
   2   -7    6         1.04        76.39         7.18 o
   3   -7    6        12.74        10.56        11.35 o
   4   -7    6       592.92         0.71       534.74 o
   5   -7    6        13.32        21.25         8.03 o
  -1   -6    6        91.20         6.71       105.28 o
   0   -6    6        34.46         9.86        85.84 o
   1   -6    6         4.80        21.72         0.00 o
   2   -6    6       325.44         1.04       307.47 o
   3   -6    6       184.96         1.12       187.86 o
   4   -6    6        95.45         0.67        83.03 o
   5   -6    6       513.93         1.28       476.23 o
   6   -6    6       667.71         1.54       600.38 o
  -2   -5    6       986.59         2.53       734.74 o
  -1   -5    6      1240.45         0.77       873.58 o
   0   -5    6       426.42         0.92       349.06 o
   1   -5    6        51.98         2.31        56.31 o
   2   -5    6       387.70         0.61       296.82 o
   3   -5    6      2106.81         0.31      2040.94 o
   4   -5    6      1213.83         0.28      1229.86 o
   5   -5    6        91.20         3.50        78.89 o
   6   -5    6        39.31         8.82        32.98 o
   7   -5    6        -1.21       200.79       161.56 o
  -3   -4    6       141.37        28.30       271.02 o
  -2   -4    6       467.42         2.86       503.34 o
  -1   -4    6      1790.98         0.83      1911.61 o
   0   -4    6        12.32        10.96        15.25 o
   1   -4    6      1015.06         0.30      1064.01 o
   2   -4    6      2506.00         0.27      2561.71 o
   3   -4    6        92.35         0.40        77.54 o
   4   -4    6      1780.84         0.55      1780.04 o
   5   -4    6      1280.21         0.69      1140.26 o
   6   -4    6         1.25       123.21         9.38 o
   7   -4    6         1.10       181.17        34.76 o
  -4   -3    6        11.49        21.53        34.76 o
  -3   -3    6      1856.75         0.48      1471.64 o
  -2   -3    6         5.95         3.50        19.05 o
  -1   -3    6        41.60         3.13        23.27 o
   0   -3    6        33.76         3.39         5.63 o
   1   -3    6       990.99         0.48       971.21 o
   2   -3    6      1327.14         0.24      1219.15 o
   3   -3    6         4.04         1.28         0.59 o
   4   -3    6      8845.40         0.77      8344.64 o
   5   -3    6       199.37         1.82       151.98 o
   6   -3    6        -0.52       258.57       116.56 o
   7   -3    6      1175.80         1.12      1094.19 o
  -5   -2    6       146.65         3.06       119.89 o
  -4   -2    6      1140.41         0.81      1213.81 o
  -3   -2    6      3308.55         1.14      3530.61 o
  -2   -2    6       214.33         1.37       161.56 o
  -1   -2    6        31.47         0.72        32.11 o
   0   -2    6     10028.02         0.56     10559.21 o
   1   -2    6      1235.52         0.16      1029.33 o
   2   -2    6      9451.73         0.50      8812.67 o
   3   -2    6       238.39         0.08       183.68 o
   4   -2    6       825.41         0.59       928.74 o
   5   -2    6        21.16         8.70        19.72 o
   6   -2    6        19.54        12.67        43.36 o
   7   -2    6        60.22        17.81        73.55 o
  -6   -1    6        49.98         6.35        17.10 o
  -5   -1    6        15.44        30.25         0.15 o
  -4   -1    6       216.68         1.35       369.38 o
  -3   -1    6        27.98         4.88        62.20 o
  -2   -1    6      3960.18         0.41      3827.80 o
  -1   -1    6       111.30         0.86       165.48 o
   0   -1    6     23802.32         1.21     21636.21 o
   1   -1    6       835.21         0.18       891.78 o
   2   -1    6     24511.03         1.39     21568.69 o
   3   -1    6       356.45         0.53       234.52 o
   4   -1    6      1484.56         0.23      1524.99 o
   5   -1    6         3.28         9.42        10.84 o
   6   -1    6      1893.12         0.83      1591.48 o
  -6    0    6       478.73         2.37       318.30 o
  -5    0    6       553.66         0.74       705.97 o
  -4    0    6      1236.93         0.46      1339.62 o
  -3    0    6       164.61         0.18       229.86 o
  -2    0    6      5629.50         0.62      3951.96 o
  -1    0    6     34901.71        15.68     34025.15 o
   0    0    6      2682.20         0.26      2492.42 o
   1    0    6        -0.50        51.55        37.52 o
   2    0    6      8952.94         0.56      7526.38 o
   3    0    6       287.64         0.31       196.35 o
   4    0    6        59.60         1.46        99.09 o
   5    0    6       207.65         0.58       198.50 o
   6    0    6       264.06         1.39       232.18 o
  -6    1    6        88.74         4.71       106.85 o
  -5    1    6      1747.24         0.31      1884.92 o
  -4    1    6      2478.05         0.32      2103.68 o
  -3    1    6       162.56         0.55        96.06 o
  -2    1    6       183.60         0.62       124.98 o
  -1    1    6     76657.00         5.15     70881.98 o
   0    1    6      3128.16         0.36      3799.43 o
   1    1    6       854.39         0.28       781.11 o
   2    1    6      1500.79         0.28      1697.04 o
   3    1    6       635.04         0.38       623.11 o
   4    1    6        19.10         4.54        30.39 o
   5    1    6      1197.16         0.48      1094.19 o
  -7    2    6        13.91         7.18        29.56 o
  -6    2    6        72.93         9.49       159.62 o
  -5    2    6       958.52         0.38       864.55 o
  -4    2    6       159.01         0.55       205.03 o
  -3    2    6         8.94        16.97         0.47 o
  -2    2    6     31254.70         2.13     29497.49 o
  -1    2    6      5924.38         0.55      5414.69 o
   0    2    6       313.29         0.53       288.96 o
   1    2    6       603.19         0.42       503.34 o
   2    2    6       624.00         0.62       453.12 o
   3    2    6       736.04         0.64       681.77 o
   4    2    6       254.08         1.12       251.23 o
   5    2    6       198.25         2.10       157.69 o
  -7    3    6       124.10         1.23       110.04 o
  -6    3    6      1265.22         0.37      1345.23 o
  -5    3    6      1528.03         0.44      1495.23 o
  -4    3    6        76.21         3.65        29.56 o
  -3    3    6      3691.78         0.41      3245.43 o
  -2    3    6     14901.08         1.02     13724.90 o
  -1    3    6      1764.00         0.37      1845.24 o
   0    3    6        33.06         5.34        73.55 o
   1    3    6       108.78         1.66        88.70 o
   2    3    6       112.78         2.02       116.56 o
   3    3    6        75.17         3.06        63.42 o
   4    3    6        48.30         5.34        42.36 o
  -7    4    6       495.06         1.21       482.94 o
  -6    4    6        54.61         8.70       130.17 o
  -5    4    6      1306.82         0.74      1208.48 o
  -4    4    6      1588.02         0.38      1579.29 o
  -3    4    6     23000.76         6.15     22134.62 o
  -2    4    6       225.30         1.06       110.04 o
  -1    4    6       530.84         1.02       417.97 o
   0    4    6       696.43         0.71       615.48 o
   1    4    6       885.66         0.74       794.00 o
   2    4    6        18.66        10.76         0.59 o
   3    4    6        55.80         5.71       105.28 o
  -7    5    6        24.70         5.66         6.38 o
  -6    5    6      1460.77         0.74      1495.23 o
  -5    5    6        15.13         6.40        14.66 o
  -4    5    6        46.10         4.28        15.85 o
  -3    5    6       313.29         1.39       294.19 o
  -2    5    6        14.75        10.50        21.82 o
  -1    5    6       742.56         1.96       681.77 o
   0    5    6       350.44         1.51       329.32 o
   1    5    6        35.52        48.72        94.57 o
   2    5    6        44.36        15.92       108.44 o
  -6    6    6       391.25         0.76       417.97 o
  -5    6    6      1053.65         0.90       952.22 o
  -4    6    6      1371.22         0.61      1240.63 o
  -3    6    6         8.64        16.40         8.47 o
  -2    6    6        79.74         5.48        97.57 o
  -1    6    6        32.26         9.12        44.38 o
   0    6    6        41.60        22.37        17.74 o
   1    6    6        23.72        17.06        62.20 o
  -5    7    6         2.76        42.38        33.87 o
  -4    7    6         0.96       194.88       268.51 o
  -3    7    6        -0.14      1199.93       133.68 o
  -2    7    6        81.00         7.29        80.26 o
  -1    7    6        -6.15        44.49         2.35 o
   1   -7    7        -1.42        99.80       169.44 o
   2   -7    7         2.25        51.27        44.38 o
   3   -7    7        49.42         5.66       171.44 o
   4   -7    7         8.24        24.40         0.15 o
   5   -7    7       153.51         3.39       144.52 o
  -1   -6    7        -0.38       420.66         7.18 o
   0   -6    7       493.73         1.25       433.77 o
   1   -6    7         2.56        40.07        72.24 o
   2   -6    7      2251.50         0.46      2246.51 o
   3   -6    7         6.00         9.55        21.11 o
   4   -6    7         1.90       118.59        33.87 o
   5   -6    7       -10.30        21.44         2.12 o
   6   -6    7       162.56         3.65       183.68 o
  -2   -5    7       131.79         6.00        91.61 o
  -1   -5    7       954.19         1.23      1044.12 o
   0   -5    7       350.44         1.49       405.54 o
   1   -5    7         8.82         8.12        21.11 o
   2   -5    7      1100.91         0.42      1089.13 o
   3   -5    7      1108.22         0.29       914.79 o
   4   -5    7         8.29         1.21        17.74 o
   5   -5    7       158.51         2.34       130.17 o
   6   -5    7      1199.93         1.08      1079.05 o
  -3   -4    7        -2.66        76.91         0.21 o
  -2   -4    7       102.01         1.19       155.78 o
  -1   -4    7      7042.57         0.98      6575.34 o
   0   -4    7       119.03         1.00       183.68 o
   1   -4    7      3790.86         0.42      3395.44 o
   2   -4    7        11.29         3.80         1.32 o
   3   -4    7       687.49         0.26       669.82 o
   4   -4    7       817.96         0.67       947.50 o
   5   -4    7       734.41         0.92       718.23 o
   6   -4    7       333.79         1.80       171.44 o
   7   -4    7        -2.13       122.99       234.52 o
  -4   -3    7       127.92         4.00       146.37 o
  -3   -3    7       603.19         1.17       510.24 o
  -2   -3    7      8643.42         0.64      9175.74 o
  -1   -3    7      5713.85         0.45      5874.82 o
   0   -3    7        33.76         0.90        76.20 o
   1   -3    7      6149.70         0.41      5723.22 o
   2   -3    7      1419.78         0.18      1671.89 o
   3   -3    7      3892.51         0.22      3923.13 o
   4   -3    7      7368.51         1.04      7236.93 o
   5   -3    7      2560.36         1.28      2585.01 o
   6   -3    7         2.04        85.19       102.16 o
   7   -3    7        -1.88       134.79        52.91 o
  -5   -2    7        83.17         4.97        44.38 o
  -4   -2    7       402.40         3.42       315.57 o
  -3   -2    7       384.55         1.04       218.39 o
  -2   -2    7      8204.74         0.76      7780.93 o
  -1   -2    7       629.51         0.17       369.38 o
   0   -2    7      6464.16         0.37      6208.08 o
   1   -2    7       126.79         1.90       173.45 o
   2   -2    7     10555.51         0.61     10543.48 o
   3   -2    7      2029.50         0.17      2131.87 o
   4   -2    7       856.73         0.31      1155.83 o
   5   -2    7        24.11        12.67         6.00 o
   6   -2    7        58.98        19.54        58.63 o
  -5   -1    7         8.18        21.62         0.84 o
  -4   -1    7        25.30         6.71        43.36 o
  -3   -1    7     41440.74         3.13     37945.54 o
  -2   -1    7      1015.70         0.88       759.86 o
  -1   -1    7        20.88         3.03        27.91 o
   0   -1    7     12278.86         0.71     10828.43 o
   1   -1    7      5295.47         0.37      4759.66 o
   2   -1    7      2913.84         0.24      2608.42 o
   3   -1    7     10110.30         0.62      9337.81 o
   4   -1    7         5.57         3.69         0.15 o
   5   -1    7       172.13         3.42       175.48 o
   6   -1    7       548.50         1.51       405.54 o
  -6    0    7         5.95        25.60         9.38 o
  -5    0    7      1081.75         0.62       975.99 o
  -4    0    7      1551.57         1.04      1703.35 o
  -3    0    7      3276.42         0.55      3271.66 o
  -2    0    7      3943.84         0.19      4356.53 o
  -1    0    7         3.20         3.50         8.47 o
   0    0    7     17119.11         0.96     15273.32 o
   1    0    7     16671.97         0.96     14692.25 o
   2    0    7      6617.82         0.45      5630.91 o
   3    0    7       733.33         0.26       869.06 o
   4    0    7       581.29         0.32       592.90 o
   5    0    7       374.81         0.44       340.53 o
   6    0    7      1193.01         8.35      1208.48 o
  -6    1    7         0.76       106.50         7.60 o
  -5    1    7       769.51         0.50       764.08 o
  -4    1    7     14187.19         0.94     12912.02 o
  -3    1    7       -17.39        12.89        19.05 o
  -2    1    7     11757.06         0.77     10231.33 o
  -1    1    7      6404.80         0.48      6088.00 o
   0    1    7       476.55         0.90       570.74 o
   1    1    7         6.15         8.18         3.38 o
   2    1    7       782.32         0.35       924.08 o
   3    1    7       262.12         0.66       360.60 o
   4    1    7        28.41         4.58        39.42 o
   5    1    7       179.02         1.54       153.87 o
  -7    2    7       135.02         2.34       119.89 o
  -6    2    7       382.20         0.59       417.97 o
  -5    2    7      1547.64         0.44      1659.39 o
  -4    2    7      8964.30         0.71      8485.12 o
  -3    2    7       508.95         0.46       661.92 o
  -2    2    7         5.24        17.56         2.35 o
  -1    2    7     11983.68         0.81     10262.33 o
   0    2    7      4474.27         0.44      3846.77 o
   1    2    7        26.94         3.46        21.82 o
   2    2    7        48.58         3.17        20.41 o
   3    2    7        51.84         4.00        69.66 o
   4    2    7        11.63        10.63         1.69 o
   5    2    7        98.41         2.59       111.66 o
  -7    3    7        24.80         4.80         1.69 o
  -6    3    7       287.64         0.88       218.39 o
  -5    3    7      3995.50         1.06      3696.30 o
  -4    3    7      1410.00         0.79      1300.67 o
  -3    3    7      2237.29         1.10      2327.06 o
  -2    3    7       368.26         1.00       329.32 o
  -1    3    7      1780.84         0.42      1697.04 o
   0    3    7      2153.89         0.46      2117.75 o
   1    3    7       135.26         1.61        97.57 o
   2    3    7       622.00         0.77       661.92 o
   3    3    7       209.09         2.62       232.18 o
   4    3    7       368.64         1.30       283.77 o
  -7    4    7         4.62        25.81        19.05 o
  -6    4    7       143.04         2.07       131.92 o
  -5    4    7      1928.09         0.44      1911.61 o
  -4    4    7       182.25         1.06       167.46 o
  -3    4    7      3079.14         0.88      3039.43 o
  -2    4    7      2628.61         0.52      2469.54 o
  -1    4    7      2181.82         0.55      2006.50 o
   0    4    7       209.67         2.59       177.51 o
   1    4    7       518.47         1.96       499.91 o
   2    4    7        13.03        20.98         9.86 o
   3    4    7        40.45         7.18        52.91 o
  -6    5    7       320.05         0.85       266.00 o
  -5    5    7       -11.29        13.69         2.84 o
  -4    5    7      1121.58         0.56      1273.20 o
  -3    5    7      1493.05         1.39      1379.15 o
  -2    5    7      1478.40         0.92      1425.02 o
  -1    5    7       874.98         0.86       730.59 o
   0    5    7       418.20         2.07       346.21 o
   1    5    7         7.78        43.96         0.21 o
   2    5    7        38.69         9.73        81.64 o
  -6    6    7       628.50         0.76       559.81 o
  -5    6    7        51.55        21.16        87.27 o
  -4    6    7       828.86         0.81       846.63 o
  -3    6    7        53.44         5.02        58.63 o
  -2    6    7       994.77         1.35      1054.04 o
  -1    6    7       190.44         2.72       137.25 o
   0    6    7        29.92        12.25         8.92 o
  -5    7    7       693.80         1.35       755.64 o
  -4    7    7         4.28        43.03        56.31 o
  -3    7    7        53.88        25.20       194.21 o
  -2    7    7       335.99         2.13       220.66 o
   2   -7    8        25.00         6.05        17.10 o
   3   -7    8       355.70         0.88       334.91 o
   4   -7    8       517.56         1.23       393.30 o
   0   -6    8      1166.91         1.32      1224.50 o
   1   -6    8        11.16        13.69        33.87 o
   2   -6    8       432.64         0.83       399.40 o
   3   -6    8       494.62         0.52       479.58 o
   4   -6    8        12.04        16.00       103.71 o
   5   -6    8        65.93         5.38        74.87 o
  -2   -5    8      1057.55         3.76      1000.06 o
  -1   -5    8       214.92         0.66       209.44 o
   0   -5    8       979.69         0.59       961.69 o
   1   -5    8        53.73         2.02        24.02 o
   2   -5    8      3768.73         0.44      3485.26 o
   3   -5    8       114.92         1.49        85.84 o
   4   -5    8       851.47         0.59       882.65 o
   5   -5    8        29.48         8.82        27.91 o
   6   -5    8       400.40         4.88       396.34 o
  -2   -4    8       180.63         7.90       211.66 o
  -1   -4    8      3815.53         0.42      3631.42 o
   0   -4    8       421.89         0.55       446.63 o
   1   -4    8        76.74         1.69        34.76 o
   2   -4    8       179.83         1.42       236.87 o
   3   -4    8      3757.69         0.35      3201.96 o
   4   -4    8       370.56         2.37       337.71 o
   5   -4    8        -3.69        43.30        23.27 o
   6   -4    8       316.13         2.02       271.02 o
  -4   -3    8        39.56        10.37        24.77 o
  -3   -3    8       404.81         1.66       443.40 o
  -2   -3    8       595.36         1.00       396.34 o
  -1   -3    8      6635.73         0.86      6220.15 o
   0   -3    8       544.29         0.77       402.47 o
   1   -3    8      1329.33         0.29      1084.09 o
   2   -3    8       104.86         0.58       128.43 o
   3   -3    8        29.05         0.76        61.00 o
   4   -3    8       381.03         0.94       271.02 o
   5   -3    8        93.51         3.39        34.76 o
   6   -3    8        -2.53        73.96        17.74 o
  -5   -2    8       194.32         3.10       118.22 o
  -4   -2    8      1271.64         0.92      1145.44 o
  -3   -2    8         1.21        91.20         8.47 o
  -2   -2    8      7912.10         0.79      7984.88 o
  -1   -2    8      6678.16         0.79      6700.11 o
   0   -2    8        79.03         0.46        35.67 o
   1   -2    8        -0.34        51.55        11.35 o
   2   -2    8      2588.77         0.24      1865.03 o
   3   -2    8      1425.06         0.24      1356.49 o
   4   -2    8       836.94         0.18       896.35 o
   5   -2    8       376.36         1.37       456.39 o
   6   -2    8       106.50        40.96       146.37 o
  -5   -1    8        42.12         6.76        45.40 o
  -4   -1    8       157.75         2.04       248.81 o
  -3   -1    8      4803.88         0.66      4770.23 o
  -2   -1    8      9057.33         0.74      8025.98 o
  -1   -1    8      4769.28         0.50      3903.97 o
   0   -1    8        27.46         1.00        76.20 o
   1   -1    8      6035.74         0.40      5665.44 o
   2   -1    8      4886.01         0.38      4738.55 o
   3   -1    8      3269.55         0.29      3228.01 o
   4   -1    8      1727.23         0.31      2167.37 o
   5   -1    8        13.62         2.86         3.66 o
   6   -1    8       929.64         1.25       665.87 o
  -6    0    8         7.13        64.48        11.87 o
  -5    0    8        10.56        14.59         1.50 o
  -4    0    8      1213.83         0.58      1049.08 o
  -3    0    8     28903.40         2.62     25782.40 o
  -2    0    8      4009.42         0.24      4316.20 o
  -1    0    8        59.29         0.44        90.15 o
   0    0    8      8764.70         0.58      9954.41 o
   1    0    8         7.02         5.90         0.59 o
   2    0    8      1834.41         0.26      1773.58 o
   3    0    8      1379.38         0.34      1442.41 o
   4    0    8         2.79        18.92        20.41 o
   5    0    8       155.00         0.74       169.44 o
   6    0    8      1016.97         1.44       990.40 o
  -6    1    8        21.62         9.99        27.91 o
  -5    1    8      1572.92         0.28      1671.89 o
  -4    1    8      2356.13         0.35      2217.57 o
  -3    1    8       213.45         0.96       194.21 o
  -2    1    8        45.16         2.28        27.11 o
  -1    1    8      7937.03         1.23      7107.24 o
   0    1    8        24.80         3.03         0.47 o
   1    1    8     14436.02         0.96     13977.23 o
   2    1    8      2036.72         0.52      2188.81 o
   3    1    8      6015.55         0.64      6476.37 o
   4    1    8       124.77         1.72       137.25 o
   5    1    8       997.93         0.61       919.43 o
  -6    2    8         1.23        36.72         3.66 o
  -5    2    8      5800.35         0.61      5392.17 o
  -4    2    8      4544.11         0.53      4738.55 o
  -3    2    8        -4.80        15.84         9.86 o
  -2    2    8      1191.63         0.53      1203.16 o
  -1    2    8      4921.02         0.49      5280.30 o
   0    2    8      5358.24         1.19      5459.86 o
   1    2    8       444.79         0.61       469.57 o
   2    2    8      1230.61         0.48      1089.13 o
   3    2    8        -1.61        51.70        10.34 o
   4    2    8         1.49        58.83         4.60 o
  -7    3    8       122.99         1.74        59.81 o
  -6    3    8       160.02         1.06       200.66 o
  -5    3    8        78.50         1.54       100.62 o
  -4    3    8       424.36         1.66       387.25 o
  -3    3    8      1249.62         0.62      1019.53 o
  -2    3    8      2093.06         0.59      2239.25 o
  -1    3    8        24.80         5.71        10.34 o
   0    3    8      2013.32         1.14      1773.58 o
   1    3    8      1132.32         0.56      1197.85 o
   2    3    8       934.52         0.72       896.35 o
   3    3    8        20.43         9.30        13.51 o
   4    3    8        92.93         8.12       126.70 o
  -6    4    8      1173.75         0.90      1224.50 o
  -5    4    8       226.20         1.12       241.61 o
  -4    4    8      2185.56         0.49      2188.81 o
  -3    4    8      1217.31         1.21      1289.65 o
  -2    4    8      1568.95         0.79      1454.07 o
  -1    4    8      1695.79         0.61      1805.98 o
   0    4    8       690.64         1.51       802.66 o
   1    4    8       134.79         3.80        73.55 o
   2    4    8       350.44         1.54       307.47 o
   3    4    8        -9.49        35.76         8.03 o
  -6    5    8       300.33         1.04       288.96 o
  -5    5    8        22.18         6.55         6.78 o
  -4    5    8        13.69        10.63        19.05 o
  -3    5    8       740.38         0.85       864.55 o
  -2    5    8        73.44         4.12        67.13 o
  -1    5    8      1683.46         0.79      1536.97 o
   0    5    8        83.91        32.83       192.08 o
   1    5    8       584.19         1.39       585.46 o
   2    5    8        77.44         7.40        56.31 o
  -6    6    8        49.98         4.45        17.74 o
  -5    6    8       342.62         1.30       321.04 o
  -4    6    8        -6.30        27.14        10.34 o
  -3    6    8         1.10       133.63         5.28 o
  -2    6    8       980.32         1.25       975.99 o
  -1    6    8       201.07         2.92       241.61 o
   0    6    8        -9.61        33.52         0.38 o
  -4    7    8         1.32       199.09       192.08 o
  -3    7    8         8.24        32.95         4.93 o
  -2    7    8       220.52         4.80       304.79 o
   3   -7    9         6.97        15.68         0.02 o
   0   -6    9       326.52         1.61       239.24 o
   1   -6    9         0.22       234.40        64.64 o
   2   -6    9        71.57         3.17       100.62 o
   3   -6    9        78.15        17.31       173.45 o
   4   -6    9      1186.80         0.77      1161.04 o
   5   -6    9        54.91         6.10        52.91 o
  -2   -5    9        -0.08      2054.81        26.32 o
  -1   -5    9        42.90         7.84        67.13 o
   0   -5    9         2.40        29.92        17.10 o
   1   -5    9      1027.20         0.62      1019.53 o
   2   -5    9      2343.53         0.40      2167.37 o
   3   -5    9       915.06         0.52       705.97 o
   4   -5    9       294.47         0.16       296.82 o
   5   -5    9        80.64         4.12        46.44 o
   6   -5    9      1544.49         1.06      1356.49 o
  -3   -4    9        37.09        11.90         0.99 o
  -2   -4    9        -7.90        79.92         0.38 o
  -1   -4    9        77.26         0.69        77.54 o
   0   -4    9       363.66         0.35       288.96 o
   1   -4    9        49.84         1.42        55.17 o
   2   -4    9      1560.25         0.29      1477.52 o
   3   -4    9      4769.28         0.40      4623.30 o
   4   -4    9        11.49        12.53         0.71 o
   5   -4    9        23.43        10.37        11.35 o
   6   -4    9       834.05         1.21       638.49 o
  -4   -3    9       109.83        13.91        26.32 o
  -3   -3    9        31.36        26.32         3.66 o
  -2   -3    9      2945.23         1.32      2897.59 o
  -1   -3    9        40.96         0.20        51.81 o
   0   -3    9        29.92         2.10        36.59 o
   1   -3    9      3952.64         0.40      3612.98 o
   2   -3    9      2310.72         0.29      2538.51 o
   3   -3    9      1835.27         0.18      1684.44 o
   4   -3    9        -4.80        23.91         6.78 o
   5   -3    9       916.27         0.86       807.00 o
   6   -3    9       131.10         3.65       131.92 o
  -4   -2    9       618.02         1.28       443.40 o
  -3   -2    9        88.74         9.06        81.64 o
  -2   -2    9       918.70         0.69       952.22 o
  -1   -2    9      1986.48         0.44      1773.58 o
   0   -2    9      2855.83         0.50      2751.11 o
   1   -2    9       334.16         0.31       222.94 o
   2   -2    9      2604.06         0.27      2711.09 o
   3   -2    9      1206.87         0.32      1513.05 o
   4   -2    9        17.22         1.17         3.10 o
   5   -2    9        30.36        13.10         5.63 o
   6   -2    9        13.18        24.21         6.00 o
  -5   -1    9        51.84         6.66         0.71 o
  -4   -1    9       533.15         1.12       433.77 o
  -3   -1    9      3380.26         0.59      3193.30 o
  -2   -1    9      1264.51         0.55       882.65 o
  -1   -1    9      1039.42         0.37      1135.09 o
   0   -1    9       323.64         0.88       253.66 o
   1   -1    9       892.81         0.36      1024.42 o
   2   -1    9      5478.96         0.45      5147.61 o
   3   -1    9      1481.48         0.36      1471.64 o
   4   -1    9       324.72         0.38       271.02 o
   5   -1    9         5.86         5.66        23.27 o
   6   -1    9        26.11        14.98        30.39 o
  -6    0    9        11.49        19.45        49.63 o
  -5    0    9        19.36        14.75         9.86 o
  -4    0    9      1781.68         0.58      1425.02 o
  -3    0    9     12360.99         1.04     11377.03 o
  -2    0    9      2112.32         0.14      1501.16 o
  -1    0    9      3699.07         0.41      3395.44 o
   0    0    9       162.82         0.58       137.25 o
   1    0    9     17490.06         1.12     16745.57 o
   2    0    9      1718.93         0.29      1760.71 o
   3    0    9        82.45         4.62        11.35 o
   4    0    9       209.09         0.61       263.51 o
   5    0    9        51.27         4.71        96.06 o
  -6    1    9         0.48       335.26        76.20 o
  -5    1    9        62.88        28.62       175.48 o
  -4    1    9      1671.99         0.61      1945.23 o
  -3    1    9      1836.12         0.90      2188.81 o
  -2    1    9      1471.49         0.40      1396.26 o
  -1    1    9       694.32         0.44       743.06 o
   0    1    9      1230.61         0.35      1176.75 o
   1    1    9         6.81        10.76         4.60 o
   2    1    9       335.62         0.81       346.21 o
   3    1    9       387.30         0.85       469.57 o
   4    1    9        13.40         7.24        42.36 o
   5    1    9        11.29         9.67         9.38 o
  -6    2    9        -1.06       127.01        10.34 o
  -5    2    9        19.45         4.41        24.77 o
  -4    2    9      6096.49         0.66      5642.41 o
  -3    2    9      2264.81         0.46      2195.98 o
  -2    2    9       589.52         0.59       574.40 o
  -1    2    9         6.00        39.69         0.09 o
   0    2    9      2250.55         1.06      1911.61 o
   1    2    9       127.46         1.56       118.22 o
   2    2    9      2494.00         0.50      2914.10 o
   3    2    9      1129.63         0.59      1176.75 o
   4    2    9        21.81         6.81         3.66 o
  -6    3    9        47.89         7.67        99.09 o
  -5    3    9      5298.38         0.56      5562.17 o
  -4    3    9       696.96         1.59       747.24 o
  -3    3    9       292.41         0.98       220.66 o
  -2    3    9       443.10         3.61       469.57 o
  -1    3    9        75.17         3.03       123.27 o
   0    3    9       720.39         0.72       665.87 o
   1    3    9        79.39         2.96        65.88 o
   2    3    9         8.47        32.60         7.60 o
   3    3    9        24.60        11.83        46.44 o
  -6    4    9        11.97        11.90        39.42 o
  -5    4    9         6.40        18.75         0.21 o
  -4    4    9       264.71         1.21       211.66 o
  -3    4    9      1210.34         0.62      1014.64 o
  -2    4    9         4.88        28.09         8.92 o
  -1    4    9        39.82         9.49        10.84 o
   0    4    9       441.00         1.30       351.93 o
   1    4    9      3118.11         0.77      2988.98 o
   2    4    9        18.06        13.76        27.11 o
  -6    5    9       653.31         0.88       714.13 o
  -5    5    9        -0.94       102.21         4.60 o
  -4    5    9       142.80        51.98       357.70 o
  -3    5    9        51.98         7.62        38.47 o
  -2    5    9       375.58         1.69       396.34 o
  -1    5    9        73.96         5.15        51.81 o
   0    5    9       315.77         2.13       363.52 o
   1    5    9        -5.95        43.16        10.34 o
  -5    6    9        -1.30       103.02         0.21 o
  -4    6    9         3.96        64.16        18.39 o
  -3    6    9       219.34         3.53       227.54 o
  -2    6    9        48.16        13.10        85.84 o
  -1    6    9        38.69        11.22        42.36 o
   0    6    9       245.55        47.47       369.38 o
   0   -6   10         6.10        38.56        76.20 o
   1   -6   10         1.93        35.64         7.60 o
   2   -6   10        -0.35       416.16        28.73 o
   3   -6   10        15.21         5.86        12.41 o
   4   -6   10        -9.92        17.89         8.03 o
   5   -6   10        12.96        19.01        19.05 o
  -1   -5   10      1369.00         0.98      1213.81 o
   0   -5   10        -0.44        62.25         8.47 o
   1   -5   10       929.64         0.40       882.65 o
   2   -5   10       565.01         1.08       503.34 o
   3   -5   10        -5.06         8.35         3.96 o
   4   -5   10      2054.81         0.64      2153.14 o
   5   -5   10        43.03         6.97        56.31 o
  -2   -4   10       372.10         1.85       349.06 o
  -1   -4   10       136.66         2.10       146.37 o
   0   -4   10       932.08         0.56       815.73 o
   1   -4   10      2038.52         0.74      2239.25 o
   2   -4   10       964.72         0.31       975.99 o
   3   -4   10      2083.92         0.26      2047.87 o
   4   -4   10         1.61         3.65         1.90 o
   5   -4   10       870.25         0.94       837.74 o
   6   -4   10      1206.87         1.10      1094.19 o
  -3   -3   10         8.64        29.59         1.69 o
  -2   -3   10      2299.20         0.72      2027.13 o
  -1   -3   10       292.07         1.17       116.56 o
   0   -3   10         5.52         8.24         7.18 o
   1   -3   10       134.10         0.94       111.66 o
   2   -3   10      8310.15         0.59      8219.21 o
   3   -3   10     10249.54         0.69     10812.50 o
   4   -3   10       180.90         0.14       198.50 o
   5   -3   10        33.64        12.89        69.66 o
   6   -3   10       834.05         1.39       751.44 o
  -4   -2   10       396.41         1.77       261.03 o
  -3   -2   10      2816.42         0.74      2253.77 o
  -2   -2   10       509.40         0.92       417.97 o
  -1   -2   10      2949.58         1.25      2631.94 o
   0   -2   10         3.06         8.07         2.35 o
   1   -2   10      3819.24         0.34      3458.19 o
   2   -2   10        71.06         1.06        68.39 o
   3   -2   10       323.28         0.38       302.12 o
   4   -2   10      1553.15         0.36      1507.10 o
   5   -2   10       117.72        44.09       124.98 o
   6   -2   10       179.83        64.48       357.70 o
  -5   -1   10        -2.40        82.81        15.85 o
  -4   -1   10       336.36         2.25       318.30 o
  -3   -1   10       459.24         1.28       524.17 o
  -2   -1   10       485.32         2.34       194.21 o
  -1   -1   10      1369.00         0.40      1317.30 o
   0   -1   10      2337.72         0.25      2217.57 o
   1   -1   10     28240.80         1.82     27152.57 o
   2   -1   10      3984.13         0.48      4078.11 o
   3   -1   10       492.84         0.29       517.18 o
   4   -1   10        46.38         1.14       140.86 o
   5   -1   10       273.90         1.72       278.64 o
  -5    0   10        13.54        15.92         1.69 o
  -4    0   10       199.09         9.80       151.98 o
  -3    0   10       334.52         1.04       291.57 o
  -2    0   10      2243.92         0.17      1646.94 o
  -1    0   10       559.32         0.42       510.24 o
   0    0   10       978.44         0.31      1109.44 o
   1    0   10       472.63         0.67       638.49 o
   2    0   10       154.26         0.83       179.56 o
   3    0   10      1391.29         0.35      1536.97 o
   4    0   10       371.33         0.67       351.93 o
   5    0   10         5.57        19.54        24.02 o
  -6    1   10         3.17        50.84        12.41 o
  -5    1   10       107.12         2.72       126.70 o
  -4    1   10      2855.83         0.29      2735.07 o
  -3    1   10       883.87         0.62       607.91 o
  -2    1   10      2555.30         0.46      2217.57 o
  -1    1   10      2056.62         0.55      1773.58 o
   0    1   10     15597.51         1.17     15577.64 o
   1    1   10      5733.52         0.62      5573.60 o
   2    1   10      3202.43         0.52      3440.20 o
   3    1   10       290.70         1.12       414.85 o
   4    1   10        82.81         7.24       137.25 o
   5    1   10        -1.19        64.64         1.50 o
  -6    2   10        -6.71        35.88        27.91 o
  -5    2   10       335.26         0.83       281.20 o
  -4    2   10       249.32         1.25       133.68 o
  -3    2   10       759.55         0.62       837.74 o
  -2    2   10       851.47         0.58       734.74 o
  -1    2   10       959.76         0.76       985.59 o
   0    2   10      3353.57         0.55      3377.61 o
   1    2   10      1023.36         0.56      1034.25 o
   2    2   10       638.57         1.14       623.11 o
   3    2   10      1066.02         0.67      1124.80 o
   4    2   10        27.25         6.81        62.20 o
  -6    3   10         2.92        63.52        61.00 o
  -5    3   10       222.31         0.79       205.03 o
  -4    3   10      1053.00         0.64       807.00 o
  -3    3   10        -1.12        81.54         0.02 o
  -2    3   10       993.51         0.92       798.32 o
  -1    3   10      9252.52         3.17      9621.10 o
   0    3   10      1227.80         0.69      1084.09 o
   1    3   10       652.29         0.88       552.59 o
   2    3   10       339.30         1.42       499.91 o
   3    3   10        36.48         8.18         0.09 o
  -6    4   10       368.26         1.21       273.55 o
  -5    4   10       582.26         0.92       693.81 o
  -4    4   10      2232.56         0.86      2210.36 o
  -3    4   10        13.69        19.10         3.10 o
  -2    4   10       782.32         1.30       837.74 o
  -1    4   10       962.24         0.96       764.08 o
   0    4   10       477.86         1.37       421.11 o
   1    4   10        42.90        14.29        85.84 o
   2    4   10       270.60        31.14       405.54 o
  -6    5   10       109.20         3.06       116.56 o
  -5    5   10       393.63         1.77       354.81 o
  -4    5   10         6.50        28.94        13.51 o
  -3    5   10        30.91         8.64         6.78 o
  -2    5   10      1609.61         1.23      1561.08 o
  -1    5   10        -8.01        33.06         8.92 o
   0    5   10       875.57         1.90       956.95 o
   1    5   10       536.85         1.66       600.38 o
  -5    6   10        -1.23       185.50       146.37 o
  -4    6   10        -1.10       154.01         5.28 o
  -3    6   10        34.69        16.73        17.74 o
  -2    6   10       814.53         2.07       718.23 o
  -1    6   10       133.17         4.97       119.89 o
   1   -6   11        -1.51       112.78       155.78 o
   2   -6   11       151.04         3.65       133.68 o
   3   -6   11       258.89         0.76       225.24 o
   4   -6   11       739.84         0.92       677.77 o
  -1   -5   11       576.00         1.56       524.17 o
   0   -5   11         1.28        98.80       133.68 o
   1   -5   11         4.45        24.30         4.27 o
   2   -5   11       502.66         0.52       440.18 o
   3   -5   11      1728.90         0.32      1634.54 o
   4   -5   11         5.62        27.25        10.84 o
   5   -5   11        49.42         6.60        48.55 o
  -2   -4   11       696.96         1.44       466.26 o
  -1   -4   11       740.93         1.02       693.81 o
   0   -4   11       313.64         0.30       390.27 o
   1   -4   11      3179.83         0.45      3098.81 o
   2   -4   11       879.12         0.41       798.32 o
   3   -4   11      1498.46         0.31      1471.64 o
   4   -4   11       298.25         1.25       329.32 o
   5   -4   11        59.60        13.69        57.46 o
  -3   -3   11       350.06         2.10       366.44 o
  -2   -3   11       256.64         1.96       273.55 o
  -1   -3   11       448.59         0.98       466.26 o
   0   -3   11         6.71         8.82         8.03 o
   1   -3   11       820.25         0.31       802.66 o
   2   -3   11      2006.14         0.36      1891.57 o
   3   -3   11      3225.10         0.35      3271.66 o
   4   -3   11        37.95         0.83        36.59 o
   5   -3   11       136.66        48.44       198.50 o
  -4   -2   11       716.63         1.44       253.66 o
  -3   -2   11         5.20        41.60        50.71 o
  -2   -2   11       891.62         0.86       837.74 o
  -1   -2   11      1711.48         0.52      2253.77 o
   0   -2   11      1200.62         0.41      1379.15 o
   1   -2   11       381.42         0.37       496.49 o
   2   -2   11     15097.04         1.08     15178.84 o
   3   -2   11      2623.49         0.40      3056.33 o
   4   -2   11         7.18         5.02         1.69 o
   5   -2   11       319.69         2.10       278.64 o
  -5   -1   11       403.61         4.45       291.57 o
  -4   -1   11       777.29         1.66       851.09 o
  -3   -1   11      2397.08         0.94      2020.24 o
  -2   -1   11      2070.25         1.00      2020.24 o
  -1   -1   11       107.54         1.69        68.39 o
   0   -1   11       152.03         0.52       232.18 o
   1   -1   11       133.40         1.59       121.58 o
   2   -1   11      1389.80         0.34      1334.02 o
   3   -1   11       725.22         0.40       873.58 o
   4   -1   11       214.33        29.05       294.19 o
   5   -1   11        -5.34        46.65        38.47 o
  -5    0   11       552.25         1.37       743.06 o
  -4    0   11        78.32         3.88        88.70 o
  -3    0   11        96.24         2.66        30.39 o
  -2    0   11       990.99         0.12      1311.74 o
  -1    0   11       437.23         0.27       321.04 o
   0    0   11      3717.34         0.46      3677.70 o
   1    0   11     42419.52         3.06     40925.32 o
   2    0   11       316.48         0.59       340.53 o
   3    0   11         4.49        18.23         0.15 o
   4    0   11         5.02        12.60        12.95 o
   5    0   11        -0.29       198.81        69.66 o
  -5    1   11        38.81         6.71        16.47 o
  -4    1   11       384.94         1.17       291.57 o
  -3    1   11       122.99         2.22       196.35 o
  -2    1   11       528.08         1.96       524.17 o
  -1    1   11      1135.69         0.38      1317.30 o
   0    1   11      2165.97         0.45      2282.95 o
   1    1   11       205.92         1.14       131.92 o
   2    1   11         5.34        17.06         0.01 o
   3    1   11       143.04         7.29       131.92 o
   4    1   11        71.91        10.37       161.56 o
  -6    2   11       409.25         1.42       417.97 o
  -5    2   11       117.29         2.56        50.71 o
  -4    2   11       280.23         1.35       232.18 o
  -3    2   11       539.17         0.86       563.44 o
  -2    2   11       332.33         1.54       155.78 o
  -1    2   11      3725.88         0.58      3942.34 o
   0    2   11     10633.73         6.10     10231.33 o
   1    2   11       109.62         2.19       144.52 o
   2    2   11       879.12         0.71       846.63 o
   3    2   11         2.96        40.83         0.09 o
   4    2   11        17.22        10.63        21.11 o
  -6    3   11        41.73         9.00        47.49 o
  -5    3   11        36.24         6.15        24.77 o
  -4    3   11        -0.08      1139.74       196.35 o
  -3    3   11      1056.25         1.02      1079.05 o
  -2    3   11        90.06         3.10        65.88 o
  -1    3   11       784.00         0.94       755.64 o
   0    3   11      1036.84         1.19       980.78 o
   1    3   11        29.92        10.18        81.64 o
   2    3   11        36.24         7.29        67.13 o
   3    3   11       -12.96        19.27        17.74 o
  -6    4   11       246.49         1.80       229.86 o
  -5    4   11       179.56         2.28       118.22 o
  -4    4   11        39.06        14.44        81.64 o
  -3    4   11        67.24        23.81        85.84 o
  -2    4   11      1275.20         0.86      1213.81 o
  -1    4   11      3668.72         1.42      3567.10 o
   0    4   11       688.01         2.66       626.93 o
   1    4   11       229.52        17.47       312.86 o
   2    4   11        36.84         9.86        46.44 o
  -5    5   11       164.87         2.76       205.03 o
  -4    5   11      1815.61         1.25      1567.14 o
  -3    5   11        23.23        12.82         9.86 o
  -2    5   11        78.32         5.90        54.03 o
  -1    5   11        -7.18        39.56         3.96 o
   0    5   11        65.77        32.38       157.69 o
  -4    6   11         3.84       100.40        10.84 o
  -3    6   11       214.33         3.46       241.61 o
  -2    6   11       251.86         3.46       278.64 o
   2   -6   12         7.73        12.53        20.41 o
   3   -6   12        16.32         5.52        13.51 o
   0   -5   12         9.12        62.73       304.79 o
   1   -5   12      2648.13         1.12      2349.28 o
   2   -5   12       289.00         0.90       310.16 o
   3   -5   12        14.67         5.76        15.85 o
   4   -5   12         9.00        49.00       111.66 o
  -2   -4   12       219.04         8.18       167.46 o
  -1   -4   12        40.58         7.40        24.77 o
   0   -4   12       447.32         1.44       443.40 o
   1   -4   12         3.10        33.76         5.63 o
   2   -4   12       236.85         0.64       229.86 o
   3   -4   12      2230.67         0.37      2195.98 o
   4   -4   12         0.59       173.45       253.66 o
   5   -4   12        12.18        18.06         0.47 o
  -3   -3   12       308.00         2.50       163.52 o
  -2   -3   12       279.22         1.90        87.27 o
  -1   -3   12       450.71         1.06       427.42 o
   0   -3   12      2427.53         0.52      2232.01 o
   1   -3   12      2376.56         0.40      2624.09 o
   2   -3   12       695.38         0.42       722.34 o
   3   -3   12        11.09        17.89        76.20 o
   4   -3   12        56.85         0.83        97.57 o
   5   -3   12         5.11        64.80         3.38 o
  -4   -2   12       408.44         3.92       256.11 o
  -3   -2   12        17.81        15.68         1.15 o
  -2   -2   12       220.52         1.90       148.22 o
  -1   -2   12       428.90         1.39       310.16 o
   0   -2   12      1024.00         0.66       924.08 o
   1   -2   12      1310.44         0.38      1396.26 o
   2   -2   12      2626.56         0.56      2647.68 o
   3   -2   12      1925.45         0.46      1972.34 o
   4   -2   12        -0.16       179.29         1.90 o
   5   -2   12        -0.44       369.41         1.90 o
  -4   -1   12      2006.14         0.96      1401.99 o
  -3   -1   12        20.70        12.11        76.20 o
  -2   -1   12       707.56         1.14       646.25 o
  -1   -1   12      4918.22         1.23      4940.97 o
   0   -1   12      3888.77         0.44      3961.60 o
   1   -1   12        36.84         2.40        36.59 o
   2   -1   12       327.25         0.59       304.79 o
   3   -1   12        45.16         4.00        52.91 o
   4   -1   12         4.00        14.75        43.36 o
   5   -1   12        -1.25       167.44         9.38 o
  -5    0   12       303.80         2.19       440.18 o
  -4    0   12       919.91         1.46       734.74 o
  -3    0   12        31.36         7.40        40.39 o
  -2    0   12       239.63         0.77       171.44 o
  -1    0   12        23.81         7.95        55.17 o
   0    0   12      1167.59         1.00      1197.85 o
   1    0   12       823.69         0.59       891.78 o
   2    0   12      1422.80         0.50      1256.86 o
   3    0   12        -0.98        85.19         1.90 o
   4    0   12        -2.89        22.09         1.15 o
  -5    1   12        21.07        13.18         3.66 o
  -4    1   12       517.11         1.12       592.90 o
  -3    1   12         1.54        21.25         0.02 o
  -2    1   12       603.19         0.31       689.79 o
  -1    1   12        -5.76        12.25         1.50 o
   0    1   12       994.77         0.64      1197.85 o
   1    1   12      3790.86         0.74      3818.33 o
   2    1   12       221.12         1.19       167.46 o
   3    1   12        -1.12        91.58         1.15 o
   4    1   12       384.94         0.94       366.44 o
  -5    2   12        53.14         7.84        77.54 o
  -4    2   12        33.29         7.24         8.47 o
  -3    2   12       257.28         1.49       205.03 o
  -2    2   12        43.03         5.20        45.40 o
  -1    2   12        12.89        13.10         6.38 o
   0    2   12        -2.37        57.30         1.32 o
   1    2   12       242.11         1.80       222.94 o
   2    2   12       178.49        10.69       130.17 o
   3    2   12        84.82         4.33        93.08 o
  -5    3   12        -0.08      1288.09        52.91 o
  -4    3   12         0.27       416.98         8.03 o
  -3    3   12        36.97        13.10        54.03 o
  -2    3   12        25.20        10.05       102.16 o
  -1    3   12      2377.54         0.76      2695.17 o
   0    3   12       216.38         2.96       239.24 o
   1    3   12        15.92        17.81        27.11 o
   2    3   12         2.72       101.81        24.02 o
  -5    4   12       663.06         1.19       552.59 o
  -4    4   12       289.68         1.85       268.51 o
  -3    4   12        23.43        11.76         2.35 o
  -2    4   12       266.34         2.16       357.70 o
  -1    4   12       154.50         5.29       135.46 o
   0    4   12         8.70        30.69         8.92 o
   1    4   12       490.18         2.13       299.46 o
  -5    5   12        47.75         8.12        17.74 o
  -4    5   12       114.49         4.37       108.44 o
  -3    5   12        23.14        14.29         4.93 o
  -2    5   12       199.66         3.42       256.11 o
  -1    5   12         7.84        41.47        39.42 o
   0    5   12       595.85         1.90       541.84 o
   0   -5   13         1.19       123.43        10.84 o
   1   -5   13       576.96         0.86       513.70 o
   2   -5   13       154.01         6.20       106.85 o
   3   -5   13       278.22         0.61       354.81 o
   4   -5   13       397.60         1.12       334.91 o
  -1   -4   13        84.27         4.58        74.87 o
   0   -4   13       437.23         1.10       499.91 o
   1   -4   13      3394.23         0.46      3107.34 o
   2   -4   13       154.01         0.90       116.56 o
   3   -4   13       142.09         7.29       144.52 o
   4   -4   13       504.00         0.94       611.69 o
  -2   -3   13       142.56         4.97       121.58 o
  -1   -3   13       578.88         1.82       506.78 o
   0   -3   13        11.22        12.18         9.38 o
   1   -3   13        30.14         5.24        93.08 o
   2   -3   13        73.79         1.69       157.69 o
   3   -3   13         2.04        19.71        27.11 o
   4   -3   13         2.99        50.13        32.98 o
   5   -3   13        -6.45        43.43         3.38 o
  -3   -2   13      1409.25         1.30      1356.49 o
  -2   -2   13        95.06         5.43        55.17 o
  -1   -2   13      2937.64         0.81      3030.99 o
   0   -2   13       794.11         0.83       785.40 o
   1   -2   13       251.54         0.64       207.23 o
   2   -2   13       110.67         1.37       139.05 o
   3   -2   13      1551.57         0.44      1425.02 o
   4   -2   13         0.12       151.29         1.32 o
   5   -2   13        -6.05        46.51        19.05 o
  -4   -1   13       139.95         4.12       220.66 o
  -3   -1   13        32.04         9.73         9.38 o
  -2   -1   13       258.57         2.31       179.56 o
  -1   -1   13         7.95        24.30        15.85 o
   0   -1   13       465.70         0.61       354.81 o
   1   -1   13       834.05         2.19      1079.05 o
   2   -1   13         6.50        11.02         3.38 o
   3   -1   13         3.39        52.42        47.49 o
   4   -1   13       205.64        30.91       232.18 o
  -4    0   13      5403.72         1.02      4706.98 o
  -3    0   13        38.07        10.56        17.10 o
  -2    0   13      1417.52         1.51      1573.21 o
  -1    0   13       530.38         0.64       697.85 o
   0    0   13       450.29         0.71       440.18 o
   1    0   13        91.01         2.19        72.24 o
   2    0   13      1941.28         0.46      1767.14 o
   3    0   13        28.30         4.37        64.64 o
   4    0   13       188.24         7.13       135.46 o
  -5    1   13      1173.75         1.14      1246.03 o
  -4    1   13       721.46         1.51       567.08 o
  -3    1   13         3.17       121.66        30.39 o
  -2    1   13         8.70        13.91        44.38 o
  -1    1   13       729.00         0.72       693.81 o
   0    1   13      2369.74         0.59      2767.20 o
   1    1   13      1437.93         0.56      1256.86 o
   2    1   13        46.38         4.12       116.56 o
   3    1   13        -3.96        30.80         0.99 o
   4    1   13       602.21         1.90       592.90 o
  -5    2   13      2014.21         0.88      1735.10 o
  -4    2   13       193.77         2.34       131.92 o
  -3    2   13         1.56        99.00       253.66 o
  -2    2   13        10.96        17.14        67.13 o
  -1    2   13       384.94         1.61       493.09 o
   0    2   13       184.69         3.06        96.06 o
   1    2   13        20.07        12.04        10.34 o
   2    2   13       545.69         1.37       436.97 o
   3    2   13       107.54         5.76       103.71 o
  -5    3   13        -0.23      1637.01         6.00 o
  -4    3   13         0.37       368.26        31.24 o
  -3    3   13         3.96        46.24         3.96 o
  -2    3   13       518.47         1.28       414.85 o
  -1    3   13        88.36         4.58        97.57 o
   0    3   13       312.23         4.88       268.51 o
   1    3   13       133.63         8.76       130.17 o
   2    3   13        -1.08       145.44         0.01 o
  -5    4   13       190.72         7.95       124.98 o
  -4    4   13         0.16      1001.72       131.92 o
  -3    4   13        53.00        17.89        57.46 o
  -2    4   13        91.20         5.29        59.81 o
  -1    4   13       246.49         2.82       334.91 o
   0    4   13        73.44         6.55        85.84 o
   1    4   13        39.94        10.76        63.42 o
  -4    5   13        10.56        30.91         6.78 o
  -3    5   13        87.05         6.25        61.00 o
  -2    5   13       243.98         3.39       304.79 o
  -1    5   13       162.05         6.45       157.69 o
   2   -5   14       190.16         1.28       133.68 o
  -1   -4   14       104.04         5.90       100.62 o
   0   -4   14       335.99         1.32       323.79 o
   1   -4   14      1387.56         0.41      1114.55 o
   2   -4   14      1158.72         0.42       966.45 o
   3   -4   14       201.36         0.69       181.62 o
   4   -4   14         9.36        18.58       142.68 o
  -2   -3   14       247.12         2.56       244.00 o
  -1   -3   14       607.13         2.13       567.08 o
   0   -3   14        -0.30       272.58         6.00 o
   1   -3   14       657.41         0.59       681.77 o
   2   -3   14       644.65         0.45       607.91 o
   3   -3   14        -0.14       209.09        56.31 o
   4   -3   14       710.76         1.25       567.08 o
  -3   -2   14       588.06         2.43       524.17 o
  -2   -2   14       109.20         5.52        54.03 o
  -1   -2   14       356.45         3.24       234.52 o
   0   -2   14       974.06         0.92       607.91 o
   1   -2   14        -1.37        44.76         4.60 o
   2   -2   14        94.87         1.35       148.22 o
   3   -2   14       346.33         0.52       281.20 o
   4   -2   14       956.66         1.04       681.77 o
  -3   -1   14      1611.22         1.39      1356.49 o
  -2   -1   14       600.74         1.61       513.70 o
  -1   -1   14      1851.58         0.61      1865.03 o
   0   -1   14        16.65         4.12        38.47 o
   1   -1   14      2209.94         0.52      2131.87 o
   2   -1   14       104.24         2.02       133.68 o
   3   -1   14       921.12         0.56       685.77 o
   4   -1   14         0.88        68.23         0.84 o
  -4    0   14       414.94         2.99       312.86 o
  -3    0   14         7.51        30.25        13.51 o
  -2    0   14        -0.71        23.72        10.34 o
  -1    0   14       238.08         0.74       369.38 o
   0    0   14       532.69         0.61       459.67 o
   1    0   14        37.33         3.69        18.39 o
   2    0   14       226.80         1.88       213.89 o
   3    0   14       507.60         0.74       372.33 o
   4    0   14       627.00         0.86       585.46 o
  -4    1   14      3080.25         1.19      2401.52 o
  -3    1   14       461.39         1.42       340.53 o
  -2    1   14        25.60        32.38       150.10 o
  -1    1   14        13.54        19.62         6.00 o
   0    1   14        59.91         3.13        61.00 o
   1    1   14        25.91         8.47        32.98 o
   2    1   14       114.70         2.46        59.81 o
   3    1   14        22.00        10.89        29.56 o
  -4    2   14       292.75         2.10       307.47 o
  -3    2   14        -0.40      1001.72       150.10 o
  -2    2   14       179.56         2.72       189.96 o
  -1    2   14        50.41         4.08        23.27 o
   0    2   14       512.12         1.06       510.24 o
   1    2   14       138.53         3.20       108.44 o
   2    2   14        36.12         7.78        27.11 o
  -4    3   14        -0.22      1888.77        96.06 o
  -3    3   14        -1.69       115.99         2.35 o
  -2    3   14        82.99         7.02       157.69 o
  -1    3   14       246.49         2.43       234.52 o
   0    3   14       213.45         3.84       175.48 o
   1    3   14        57.46         6.76       123.27 o
  -4    4   14       458.39         2.02       318.30 o
  -3    4   14       582.74         1.66       534.74 o
  -2    4   14        70.73         7.18        70.94 o
  -1    4   14        51.55         9.42        37.52 o
   0    4   14        -6.60        43.56         0.99 o
   0   -4   15         5.29        33.18        19.72 o
   1   -4   15       259.21         1.25       294.19 o
   2   -4   15       349.69         0.81       307.47 o
   3   -4   15        24.50         4.58        83.03 o
  -1   -3   15       -12.32        28.09         3.66 o
   0   -3   15       426.01         1.12       479.58 o
   1   -3   15      1146.50         0.56       798.32 o
   2   -3   15      1303.93         1.32      1208.48 o
   3   -3   15       114.92        21.90        96.06 o
  -2   -2   15        67.90         8.41        76.20 o
  -1   -2   15      1033.62         1.19       896.35 o
   0   -2   15      1315.51         0.86      1197.85 o
   1   -2   15       378.30         0.66       381.25 o
   2   -2   15        -4.41        20.61         3.38 o
   3   -2   15        -1.82        43.69        87.27 o
   4   -2   15       -29.16        11.97        38.47 o
  -3   -1   15        93.32         5.52       123.27 o
  -2   -1   15       188.51         3.57       175.48 o
  -1   -1   15       363.66         1.32       227.54 o
   0   -1   15      1540.56         1.21      1187.28 o
   1   -1   15       227.41         0.92       171.44 o
   2   -1   15       307.65         1.35       315.57 o
   3   -1   15      3307.40         0.61      2997.36 o
  -3    0   15       228.31         3.88       159.62 o
  -2    0   15      1382.35        16.48      1339.62 o
  -1    0   15       267.32         1.08       276.09 o
   0    0   15      1081.09         0.50      1074.02 o
   1    0   15       273.24         1.64       225.24 o
   2    0   15       437.65         0.90       375.29 o
   3    0   15       228.92         9.73       234.52 o
  -4    1   15       129.50        22.47       173.45 o
  -3    1   15        59.75         6.81        20.41 o
  -2    1   15         5.29        21.72         7.18 o
  -1    1   15       232.87         0.96       256.11 o
   0    1   15       398.00         1.02       318.30 o
   1    1   15         6.76        21.72         0.71 o
   2    1   15      1280.92         0.90      1049.08 o
  -4    2   15        -0.35       557.90       207.23 o
  -3    2   15       520.75         0.96       363.52 o
  -2    2   15        27.56        17.47        85.84 o
  -1    2   15        90.63         3.13        70.94 o
   0    2   15        -2.99        63.52         0.71 o
   1    2   15        -5.57        43.16         0.00 o
   2    2   15        -1.61       100.00         0.59 o
  -4    3   15        -0.12      1473.79        28.73 o
  -3    3   15         0.21      2488.01       405.54 o
  -2    3   15        17.72        29.16         8.92 o
  -1    3   15       556.02         1.35       427.42 o
   0    3   15        94.67         5.57       100.62 o
   1    3   15       525.78         2.07       405.54 o
  -3    4   15        12.39        30.80        52.91 o
  -2    4   15       374.42         2.69       318.30 o
  -1    4   15        65.45         8.76        43.36 o
   0   -3   16        35.28        10.18        33.87 o
   1   -3   16         0.25       289.00         0.38 o
   2   -3   16         6.40        13.47         0.05 o
  -1   -2   16       444.37         2.04       209.44 o
   0   -2   16        73.44        31.70       198.50 o
   1   -2   16       137.12        25.70       200.66 o
   2   -2   16       119.46         6.40       153.87 o
   3   -2   16       336.72         0.76       323.79 o
  -2   -1   16       746.38         1.80       506.78 o
  -1   -1   16        61.15         7.45        87.27 o
   0   -1   16        93.12         5.86        91.61 o
   1   -1   16       523.04         1.02       476.23 o
   2   -1   16         6.40        17.56         8.92 o
   3   -1   16         7.90        32.04       111.66 o
  -3    0   16       330.88         2.46       263.51 o
  -2    0   16        58.83         6.10       103.71 o
  -1    0   16        64.64         1.59        49.63 o
   0    0   16      1777.47         0.53      1858.42 o
   1    0   16        22.75         7.24        59.81 o
   2    0   16       344.84         1.93       427.42 o
  -3    1   16       -11.97        72.25         0.21 o
  -2    1   16       593.90         1.49       486.31 o
  -1    1   16      1353.50         2.86      1436.60 o
   0    1   16      1796.06         0.67      1591.48 o
   1    1   16         1.54        85.01         0.29 o
   2    1   16       252.49         1.77       181.62 o
  -3    2   16         0.83       275.23        37.52 o
  -2    2   16        41.99        31.02        52.91 o
  -1    2   16       176.89         2.25       185.77 o
   0    2   16        14.59        16.00         1.32 o
   1    2   16        27.35        10.89        68.39 o
  -3    3   16        -0.06      1112.22         1.90 o
  -2    3   16      1660.56         1.39      1555.04 o
  -1    3   16        95.26         6.97       100.62 o
   0    3   16       -13.40        18.32         1.32 o
   0   -2   17       154.01        28.73       153.87 o
   1   -2   17       644.65         0.81       673.79 o
  -1   -1   17       789.61         1.14       630.77 o
   0   -1   17       298.25         1.51       294.19 o
   1   -1   17        60.84        15.21       106.85 o
   2   -1   17        21.07        11.16        12.95 o
  -2    0   17       776.18         1.39       563.44 o
  -1    0   17       666.67         1.30       510.24 o
   0    0   17       515.29         0.77       517.18 o
   1    0   17        10.50        38.81         3.38 o
  -2    1   17        13.47        26.42         4.93 o
  -1    1   17         4.28        48.58        24.77 o
   0    1   17      1428.84         1.10      1229.86 o
   1    1   17        62.57         4.93        83.03 o
  -2    2   17         8.94        25.20        47.49 o
  -1    2   17      1085.70         1.88      1079.05 o
